# Supplementary material for: Early evolution of polyisoprenol biosynthesis and the origin of cell walls
Source: PeerJ. 2016 Oct 26;4:e2626. doi: 10.7717/peerj.2626 (PMC5088576; doi:10.7717/peerj.2626)
Supplement: Figure S2 [file peerj-04-2626-s002.txt]

## Z-IPTase; Figure 2##

>Methanolobus_psychrophilus@KEGG_EC_2.1.5.31
------------------------------------------------------------
--------------MNIITSFYEKYLL---------------------------------
-----------------------------------------GQITRT--S-AK-------
------------------------VP----------------------------------
-----------E-HVSLVLSE---------------------------------------
-------TD------------L--LHPGGFGKLRDYISWCTQL-D-IRITSIYVDVLDT-
---EEQLRTEMMRQLTQKLSEVL----------------------S--KMPPGVGFEIYT
AD----GELSVRRD-GT-----E-------------------------------------
--------------------------LLVYISVGFGGRKEV---T-------KAVLS---
-----------------------------------V--LS---DVKEGR--IS-------
------------------------------------------------------------
----PSDITEAT----IE------------SRLKVKH---------------------E-
-PDIFIRSGGK---HLSDFLI-W---QAV-YSE--LYFTDVNWRNMR---------KLDI
L-------RIIRDFQ------K---------------R---QR---------------RF
G-----------------------------------------------------------
-----------------------------------R------------------------
------------------------------
>Methanocella_paludicola@YP_003357994.1
------------------------------------------------------------
-----------MLVRQMAYKIYERSLA---------------------------------
-----------------------------------------SGIKQS-----P-------
------------------------VP----------------------------------
-----------R-CIALVISDGDLIDRP--------------------------------
----------------------------ALNKLLQLIEWCAEL-G-VHEASIYVSVTDT-
-----SAVSRLVECIRDVFDGAG-----------------FPGKI---VSPGGIADIEGD
MP----------------------------------------------------------
--------------------------CTVSVSIGYGGKHEL---I-------NALRA---
-----------------------------------A--MK---DVKEGR--LS-------
------------------------------------------------------------
----EDSIDEQA----ID------------SRLVFKC---------------------E-
-PDLFIRTGEE---RLTDFLI-W---QAV-YSE--LYFTDVNWEDFR---------KIDL
L-------RAIRDYQ------Y---------------R---QR---------------RY
G------------------------------------------------------T----
------------------------------------------------------------
------------------------------
>Methanosaeta_thermophila@YP_843911.1
------------------------------------------------------------
------------------------------------------------------------
-------------------------------------------------MSHP-------
------------------------IP----------------------------------
-----------G-CVAFVISA---------------------------------------
-------FD---------------GH--GLEKFRDLIEWSASL-G-IENLLIHV------
GQHSGDLASPLESMLKD-----------------APADVSIIDADR--------------
------SK-ST--G-KG-----G-------------------------------------
--------------------------ISVTISLGYGGKREV---T-------EAIRS---
-----------------------------------V--LM---DVAAGL--IE-------
------------------------------------------------------------
----PEEIDRNT----IE------------RYLRFKQ---------------------K-
-PDLVIRAGGR---RLSDFMI-W---QAA-YSE--LYFTDVDWASLR---------RLDF
L-------RAIRDFQ------R---------------R---ER---------------RF
G-----------------------------------------------------------
-----------------------------------R------------------------
------------------------------
>Haladaptatus_paucihalophilus@WP_007976785.1
------------------------------------------------------------
------------------MGLYDQYLT---------------------------------
-----------------------------------------ARVRRH--DADP-------
-------------------------P----------------------------------
-----------S-HVAVVITERDLLEQG--------------------------------
----------------------------AYETLESFFQWAFDY-G-AERITVYVSVLDS-
---------GAVPTLERELENVR-----------APRSIAVRGPDD--LTPAD-------
------------------------------------------------------------
--------------------------APIQISIGLGGKHEF---A-------EAVRA---
-----------------------------------V--AE---DVEAGT--VS-------
------------------------------------------------------------
----AADIDESE----IE------------SRLVFPT---------------------D-
-PDLVIKTGAE---RLSDFMI-W---QSV-YSE--LYFTDVNWRDFR---------KRDY
L-------RAIFDYK------N---------------R---QR---------------RF
G-----------------------------------------------------------
-----------------------------------R------------------------
------------------------------
>Halogeometricum_borinquense@YP_004035769.1
------------------------------------------------------------
------------------MGLYDGYLA---------------------------------
-----------------------------------------LRHRLH--DADS-------
-------------------------P----------------------------------
-----------S-HVAVVITERDLLEQG--------------------------------
----------------------------AYETLERFLRWAFEF-G-AERVTVSVSVLDE-
---------AVVPTLERELRDIE-------SP--RSMAVRGPGDRE--------------
------RA-----D----------------------------------------------
--------------------------EPVQVSIGLGGKREF---A-------DVVRD---
-----------------------------------I--AE---DVDAGD--LS-------
------------------------------------------------------------
----PEDIGAEH----VE------------ERLV-FQ----------------D----E-
-PDLLIKTGAE---RLSDFMI-W---QSV-YSE--LYFTDVNWRDFR---------KRDY
L-------RAVLDFQ------N---------------R---QR---------------RF
G-----------------------------------------------------------
-----------------------------------R------------------------
------------------------------
>Natronomonas_pharaonis@YP_331000.1
------------------------------------------------------------
------------------MGLYDRYLA---------------------------------
-----------------------------------------ARVRLS--NEDA-------
-------------------------P----------------------------------
-----------N-HIALVITERDLLEPN--------------------------------
----------------------------AYGTLTSFLRWAFDT-G-TETVTIYVSVLDA-
---------EAIPTLRQTLSELE-----------SPREVAIRGPEA--------------
------DA-PA--D----------------------------------------------
--------------------------APVQVSIGLGGREEF---A-------AAVRQ---
-----------------------------------I--AE---DAAAGA--LA-------
------------------------------------------------------------
----PDDIDESE----IE------------RRLV-FR----------------N----Q-
-PDLVIKTGAE---RLSDFLI-W---QSV-YSE--LYFTDVNWRAFR---------RRDF
L-------RAVREFQ------E---------------R---QR---------------RF
G-----------------------------------------------------------
-----------------------------------R------------------------
------------------------------
>Ferroglobus_placidus@YP_003435460.1
------------------------------------------------------------
-------------MRKLIEKIYVKKLE---------------------------------
-----------------------------------------KSLRKEN------------
------------------------LP----------------------------------
-----------K-SVMVVTD----------------------------------------
-------FA---------------SLRRNFEKFLQFVDWCRKF-S-VENVVICVDSMD--
----NDFVNNFSKLEAEVE---------------------LIGKNG------------VK
------KF-GK--G-LP-----K-------------------------------------
----------------------------VFVNVGITGKEEI---L-------LAVKE---
-----------------------------------I--LK---KKDLSE--ID-------
------------------------------------------------------------
----LNSI-EKM----IE------------ENLR-FK----------------I----Q-
-PDLIIKADDS----VPEFLI-W---QIV-YSE--LYFLDADWESFR---------YIDF
L-------RCLRDYQ------R---------------R---ER---------------RY
G-----------------------------------------------------------
-----------------------------------R------------------------
------------------------------
>Archaeoglobus_fulgidus@NP_069541.1
-----------------------------------------------------MLQAPKL
DASGKVKYSLHLNFDEMLLRIYEKLLE---------------------------------
-----------------------------------------REIQK--------------
------------------------VP----------------------------------
-----------K-HIVVVTNS---------------------------------------
-------IG------------E--G-------FLNLAKWCRKF-G-VDEITICGNTQID-
-------------------ESFF-----------DGFKLRIIRNGS--------------
VE----EK-----D-GL-----K-------------------------------------
--------------------------PTINI-LTFTGREEI---I-------NVVRK---
-----------------------------------V--AK---MVERGE--LE-------
------------------------------------------------------------
----VDEVDENL----FE------------KFLTIKS----------------P------
-PDMIIKAGNDI----PDFLI-W---QGI-YAE--LYFADIDWQNLR---------YADF
L-------RILREYQ------R---------------R---ER---------------RY
G-----------------------------------------------------------
-----------------------------------R------------------------
------------------------------
>archaeon_Loki@KKK42142.1
------------------------------------------------------------
----------------------MVTSL---------------------------------
-----------------------------------------EELKKV--ALTR-------
------------------------LP----------------------------------
-----------D-HVGLIIDGNRRWAKE--------------------------------
-------RN----LDVN----F--GHLVGYENLRKRLFDFFDA-G-IQYLSLYILSLENV
KKRKPKELDYIYQIVIKAVDTVI--NESIVRK--EKVRFNIIGRCD--MLPPDTRKKIQE
LI----DF-TK--D-HD-----Q-------------------------------------
--------------------------NFINLCIMYDGHEEI---V-------DAVKG---
-----------------------------------I--------INDG---VK-------
------------------------------------------------------------
----SEDINHNL----IK------------KYLW-SK----------NF----P----P-
-LDYIIRTGMENGARISGFLL-W---DSS-YAE--FRFRKVLWPDYN---------KDMV
I-------EDLIEYS------K---------------R---SR---------------RM
G------------------------------------------------------V----
------------------------------------------------------------
------------------------------
>Trypanosoma_brucei@XP_846211.1
------------------------------------------MQPVLVANSEDALSWILI
DSRGHGLAKSHLPIRGNVTAITEGFEVITLLFWTIFFFSCLLCLSVPLFYGTLSGVIHHC
NVGFQLLSALTTSNEQHSNQKGGVKKDRFNITTAGNGNNRNGHVHQRSSRAAT-------
------------------------TP----------------------------------
------HDHNVK-HLAVIMDGNRRYGQRHSVETVCVKELEDVCEFIFNEDMPLFGVEPIF
-------KRLAFLLKRT----KLDGHRVGGEKLLEFVKDCIDF-N-ISMLTVYAFSTEN-
WSRPALEVKVLMTLFYCYFERMR----QTARK--QGIFIRFISPAFE-MIPSRIRRIMVD
IE----EETRR--HVPR-----R-------------------------------------
--------------------------IVVNVCVSYSGRDEI---I-------NACNG---
-----------------------------------L--LQKRSEYSPIS-----------
------------------------------------------------------------
----TGDLMSQM----LRSVTQADHEEEDASVLFDGG----------GA---------E-
-PQILLRTSGEQ--RLSNFLL-F---ECA-YTE--FLFVDKTWPEIN---------REDL
V-------KLLQDHD------K---------------R---DK---------------RY
G-----------------------------------------------------------
-----------------------------------K------------------------
------------------------------
>Angomonas_deanei@EPY35436.1
------------------------MENILIKEVSYKPEVVEYFLRDGFRSTSWLEEVCGA
FGLVIAAIFGACIAASLLCLVYCLCAG---------------------------------
-------------------------------RWESNTVIKTKPIRKTSSPVGA-------
----------------------HGIT----------------------------------
-------------HLAVIMDGNRRYGKRCGAAPLPSDTEKIAQVFQTLQLDTNVAASSVS
QWMSQQYQQFLSLISHS----ALDGHRIGGEKLMAFISDCIEL-R-IPMLTVYAFSTDN-
WKRPPHEVNVLMILFFFFFEQIR----KLAKE--KGIFIRFISTDPQ-QLPARVLSLMKQ
VE----CE-SRQIR-PR-----R-------------------------------------
--------------------------IVVNVCVSYSGQSEV---R-------NACQA---
-----------------------------------V-VNK---RIHDRT--VE-------
------------------------------------------------------------
----DTPVTTDE----IK------------GQMLRSITQDAHEAEDATLFPSIT----DR
EPQVMLRTSGEQ--RISNFLL-F---ESA-YTE--FFYLEKTWPTVT---------KGDL
E-------DVIRQYS------E---------------R---DR---------------RL
G-----------------------------------------------------------
-----------------------------------K------------------------
------------------------------
>Bodo_saltans@sanger_BS07160
------------------MSDQLSFYPNGHPITISRTLSEPQWLVDTLPSSSYNGSIADV
DVLVGSFEMLGMSLSLGLACVYFASLW---------------------------------
-----------------------------------------FLYQENRTRTSPTPQLPPG
RTWVEVAVLTLLSGLTRIERCAKLFPKNLRVFKVKKTDVLGAVVSHESYGCVGHLAQSTS
ESTAVHADHGLR-HLAVIMDGNRRYGRLLMKEKSNEQQKVDQRNENLPAGPSAAASP---
-------KSNGKDLLRIMATSPLNGHRAGGEKLMEVIEHCVAH-H-IEMLTVYAFSTEN-
WSRTQEEIDVLMFLFEHFFQRIR----ECASK--SGIFIRFISTEPQ-LLPPHIFSLMKA
VE----EE-TRKIS-PR-----R-------------------------------------
--------------------------IVVNCCVSYGGRSEI---V-------RACQR---
-----------------------------------LADRH---AAQNEPILFT-------
------------------------------------------------------------
----EEALQREM----LRSVTQSDHEELDQNLLEDFG----------GV---------E-
-PQVLLRTSGEA--RISNFLM-Y---ETA-YSE--LVFIDKAWPEVD---------EGDI
K-------SVIGEFC------R---------------R---QR---------------RF
G-----------------------------------------------------------
-----------------------------------K------------------------
------------------------------
>Leishmania_major@XP_001681746.1
--------------------------------------MLTGTLPQLQHGATPAQRGASS
AMNDSNDILALRTACGTFGVVCFSVLI---------------------------------
--------------------------------FAFLGHIALALLKVS--SRGG-------
------------------------VPPAGKAITVNKQH----------------------
-----HIAHNVR-HLGIIMDGNRRYGRRQSTAARGPDPSALREIREELCSATELTAAHSA
AEQACWLAARYKRFAAVIQHSSLVGHRLGGEKLLEVIKHSMAA-H-IDMVTVYAFSTDN-
WNRPAAEVDALISLFFFFFDRIR----KEALE--RHIFVRFISTEPF-RLPPRAVEFMRS
VE----RE-TRAVQ-PR-----R-------------------------------------
--------------------------LVLNICVSYSGQSEV---L-------AACNR---
-----------------------------------LVARRLRDSTDPGSAAAV-------
------------------------------------------------------------
----ATEVTKKE----LD------------REMLRSITQDEHEAEDAHIFGGGA----SV
EPELIIRTSGEQ--RISNFLL-Y---ECA-YSE--FVFLDKAWPEVT---------QEDI
R-------QALADFA------R---------------R---EK---------------RK
G-----------------------------------------------------------
-----------------------------------R------------------------
------------------------------
>Hyperthermus_butylicus@YP_001013275.1
------------------------------------------------------------
----------------MLRSLAARFLR---------------------------------
--------------------------------------------GKV--SRGR-------
------------------------LP----------------------------------
-----------R-HIAIIPDGNRRWARK--------------------------------
-------QG----LPVY----A--GHAAGYRVARRTLDLLWEL-G-VDYVTFYALSRENC
LRRPLEEREHLYKLLLRAIDDLL--TDPRVVN--GSVRVYFVGDFT--LLPGQLAERLEE
VN----AA-TA--T-NG-----P-------------------------------------
--------------------------NVLTIATCYGGRWEV---L-------ETLRS---
-----------------------------------L--------ATKGF-----------
------------------------------------------------------------
----VPNDEEEL------------------RKLMPLG----------LL----P----E-
-PDLLIRTGGEL--RLSGFLL-Y---HVA-YTE--LYFTRRLWPEFD---------EFEL
L-------RALRSYQ------M---------------R---ER---------------RF
G-----------------------------------------------------------
-----------------------------------R------------------------
------------------------------
>Pyrolobus_fumarii@YP_004782065.1
------------------------------------------------------------
-------------MLSVMRAAAARLLF---------------------------------
-----------------------------------------SKLKHSR------------
------------------------LP----------------------------------
-----------S-HVAIIPDGNRRWARR--------------------------------
-------RG----LPAW----V--GHLQGYKVMKRVLTRLWEL-G-VRHITIYALSRENC
TRRPREELTRLYELLVKALRDLR--RDHRVTQ--GLVRPRVIGDMS--LVPDFVVEEIHI
VE----KE-SH--R-NA-----P-------------------------------------
--------------------------HTLNICVCYSGRWEI---L-------EAVRK---
-----------------------------------I-------AISTRA---E-------
------------------------------------------------------------
----PNTIDEDT----FT------------RLLP-MG----------DV----P----P-
-PDLLIRTGGEL--RLSNFLL-W---HVA-YTE--LYFTRRLWPDFD---------DFEL
A-------KALLSYS------R---------------R---ER---------------RF
G-----------------------------------------------------------
-----------------------------------A------------------------
------------------------------
>Methanosaeta_thermophila@YP_843020.1
------------------------------------------------------------
-------MKCRGLLLSSAYAVYERLLK---------------------------------
--------------------------------------------QQL--ARGP-------
-----------------------RVE----------------------------------
-------------HVAVIQDGNRRYANR--------------------------------
-------HN----MPVS----N--GHRLGAKTTEKISDWCLEL-G-IKHLTVYAFSTEN-
FSRSEPEKRYIFNLITEKLLELC-SS-EKIHK--NRVRVRAIGRID--MLPEYLQNAIKE
VE----AA-TE--G-YS-----Q-------------------------------------
--------------------------MYLNVALAYGGQYEL---I-------DATRA---
-----------------------------------M--AR---DLRAGV--IR-------
------------------------------------------------------------
----ISDLDEDL----VG------------RYLY-PT-----T----ET--PVP----K-
-VDLIIRTGGEI--RTSNFLP-W---QAN-GSECAAYFCAPYWPEFR---------KIDF
L-------RAIRTAQ--------------------------SY---------------AF
R-----------------------------------------------------------
-----------------------------------STGL---------------------
------------------------------
>Natronomonas_pharaonis@YP_331003.1
------------------------------------------------------------
----------MAPGAGYLSRLYERLLE---------------------------------
-----------------------------------------REVSA--------------
------------------------AP----------------------------------
-----------S-HVAVIQDGNRRYAET--------------------------------
-------QG----EAAT----A--GHRAGAETTERVLEWCADL-G-VEELTLYAFSTEN-
FERPPDEREALFDLIAEKLREFA--DHEEVHD--REVRIRAIGQTH--RLPDRVREAAAY
AE----RR-TE--G-YD-----A-------------------------------------
--------------------------LRLNIALAYGGRAEL---L-------DVARD---
-----------------------------------I--AA---EAAAGD--LD-------
------------------------------------------------------------
----PEAVTVDE----IE------------SRLT-AG----------------P----TQ
AVDLIIRTGGDE--RTSNFLP-W---HAN-GNEAAVYFCTPYWPEFS---------RIDF
L-------RAIRTYE------A---------------R---EASWERTRAKRAAALVRAF
G-----------------------------------------------------------
-----------------------------------DRELAEARRVVGQFRGSVPEGELDE
VEDPSDRDPSAD------------------
>Haladaptatus_paucihalophilus@WP_026177788.1
------------------------------------------------------------
---------MLRWVRRQLETAYERQLR---------------------------------
-----------------------------------------RSVSG--------------
------------------------AP----------------------------------
-----------A-HVAVIQDGNRRYASK--------------------------------
-------QG----GEAS----D--GHREGAKTTERVLDWCDEI-G-VEELTLYTFSTEN-
FERPDHEREALFDLLENKLYEFA--DAERVHD--SGVCIRAIGDVQ--QLPPRVREAIDY
AE----RQ-TG--D-YD-----N-------------------------------------
--------------------------FVLNIALAYGGRNEL---L-------GAARD---
-----------------------------------V--AR---EVESGN--LD-------
------------------------------------------------------------
----PADISVET----IE------------SRLY-------------AR----P--LRD-
-VDLIIRTGGDE--RTSNFLP-W---HAN-GNEAAVFFCTPYWPEFS---------KIDF
L-------RAVRTYE------S---------------R---AQSFRQAKVQRALALVRAV
G-----------------------------------------------------------
-----------------------------------GVELDEARSVLHKFAEYVPDSATVE
EIEGGDERQTTK------------------
>Halogeometricum_borinquense@YP_004035768.1
------------------------------------------------------------
---------MRQWLRRQFNGAYERMLR---------------------------------
-----------------------------------------RELGGG-------------
-------------------------P----------------------------------
-----------A-HVAIIQDGNRRYARR--------------------------------
-------RG----DEAP----D--GHKEGAKTAEQVLHWCEEF-G-VEELTLYTFSTEN-
FDRPQEELEPLFDLIEEKLYEFA--DAERVHE--AGVRICTIGETD--RLPPRVREAIEY
AE----SR-TR--G-YD-----G-------------------------------------
--------------------------FCLNIALAYGGRAEL---L-------GAVRD---
-----------------------------------V--AR---DVTSGT--LS-------
------------------------------------------------------------
----PDDVTVEE----ID------------SRLCQHP----------TR---------D-
-VDLIIRTGGAE--RTSNFLP-W---HAN-GNEAAVYFCAPYWPEFS---------KVDF
L-------RGLRTYE------S---------------R---EK---------------SW
Q-----------------------------------------------------------
-----------------------------------RTRTERAVALVRSVAETELAEARAV
TARLREKLPSAGAEEVAAELERQGDTEAAD
>Methanospirillum_hungatei@YP_502256.1
------------------------------------------------------------
------------MIRRCIEHIYEYLIS---------------------------------
-----------------------------------------RQCMH--------------
------------------------IP----------------------------------
-----------R-HIAIIQDGNRRYAKK--------------------------------
-------RG----IATS----S--GHRAGADRTEEVLEWAQEL-G-IRHITLYTFSTEN-
FTRSDEEVQNLFALFKEKLSRIS-ID-ERVHK--YGIRIQMIGDKD--MLPDDLRGAVEQ
AE----AA-TA--H-YD-----N-------------------------------------
--------------------------FYLNMALAYGGRNEM---L-------RTTAK---
-----------------------------------I--LD---DVRKKK--IK-------
------------------------------------------------------------
----REDITPEL----FE------------ENLY--G-----N----SV--SLP----P-
-VDLIIRTGNEC--RTSNFLP-W---LAN-GHESAVYFCAPYWPMFR---------KLDM
L-------RAIRVYS------E---------------RQEMKK---------------RS
A-----------------------------------------------------------
-----------------------------------C------------------------
------------------------------
>Methanoculleus_marisnigri@YP_001047696.1
------------------------------------------------------------
------------MLRSGVEPLYERYLK---------------------------------
-----------------------------------------WQVKH--------------
------------------------VP----------------------------------
-----------R-HVAVIQDGNRRFARE--------------------------------
-------QG----LDTA----I--GHRLGADATEQVLDWACEL-G-VQHITLYTFSTEN-
FRRDSAELESLFLLFREKFAAIL-RD-KRVHR--NRIRVQMIGDRS--LLPDELLTTIDA
AE----EA-TR--D-YS-----D-------------------------------------
--------------------------YFINIALAYGGRNEI---V-------HAARS---
-----------------------------------I--LD---EVRQGA--ID-------
------------------------------------------------------------
----PAAIDPAT----VE------------AHLN--R----------GA--PIP----P-
-VDLIIRTGNDY--RTSNFLP-W---LAN-GHESAVYFCAPFWPAFR---------KIDL
L-------RAMRVYD------Q---------------RMRLKE---------------RV
A-----------------------------------------------------------
-----------------------------------RGS----------------------
------------------------------
>Methanocella_paludicola@YP_003356872.1
---------------------------------------------------------MQI
KSFLWDLYAGWYEHIPVLYRWYEHSLK---------------------------------
----------------------------------------RDVLRHS-------------
------------------------IP----------------------------------
-----------Q-HVAIIQDGNRRYAKR--------------------------------
-------LG----KSVE----Q--GHIYGADTTEKVLDWCGEL-G-IRQLTLYAFSTEN-
FKRPEQEKKALFDLFKHFARQAR-ES-KRTHE--SKLRIRSVGDIS--MLPQDVKDEIAL
TE----AA-TA--T-YD-----K-------------------------------------
--------------------------FYLNVAVAYGGRQEI---V-------DGARK---
-----------------------------------M--AK---EVKSGS--LE-------
------------------------------------------------------------
----PENITEEM----VD------------KYLY--F-----G----SE--TRS----Q-
-VDLIIRTGGDE--RTSNFLP-W---QAS-GNECAIYIAAPFWPEFR---------KIDF
I-------RAVRAYQ------S---------------R---EKEHRVKLAVSMLKMKRHN
G-----------------------------------------------------------
-----------------------------------GFNRDEFRDSLVSALKVSPQEAESI
LASPLVKKELAKIS----------------
>Corynebacterium_diphtheriae@YP_005125104.1
------------------------------------------------------------
----MRTLKKFSLRDLAYNAAYPFYEK---------------------------------
-----------------------------------------RLMREI--QGVR-------
------------------------QP----------------------------------
-----------E-HVAIMCDGNRRWARE--------------------------------
-------AG----FADVT---H--GHRVGAKKIGEMVRWCAHT-D-VELVTVYLLSTEN-
LGRASDELQMLFDIIGDVVDELA-SP-----E--TNCRLRLVGHLD--LLPDDVSRRLTQ
AQ----DS-TN--D-NT-----G-------------------------------------
--------------------------VFVNVAVGYGGRQEI---V-------DAVRE---
-----------------------------------L--ID---AEAAAG--TT-------
------------------------------------------------------------
----ATEMAEKISVDSIS------------KHLY--T-----S----GQ----P----D-
-PDLVIRTSGEQ--RLSGFLL-W---QAA-YSE--IWFTDTYWPAFR---------RVDF
L-------RALREYS------K---------------R---SR---------------RF
G-----------------------------------------------------------
-----------------------------------K------------------------
------------------------------
>Nocardia_farcinica@YP_121034.1
------------------------------------------------------------
----MVAVEFRNRVRGLPYRIYEA------------------------------------
-----------------------------------------RLVKQL--AGRQ-------
------------------------HP----------------------------------
-----------R-HVAVMCDGNRRWARE--------------------------------
-------NG---FTDVS----H--GHRVGALKIAELVEWCSQA-G-IEMVTVYLLSTEN-
LQRDPEELETLFEVITDVVEELS------APE--RDWSVRIVGSLD--GFPELIAKRMRT
AA----EQ-TE--G-RR-----G-------------------------------------
--------------------------VHVNVAVGYGGRQEI---A-------DAVRS---
-----------------------------------L--VRQ--EIAAGE---T-------
------------------------------------------------------------
----GEDLVQSITVNAIG------------QHLY-TS----------GQ----P----D-
-PDLVIRTSGEQ--RLSGFLL-W---QSA-YSE--IWFTEVYWPEFR---------RVDF
L-------RALRDYA------A---------------R---HR---------------RF
G-----------------------------------------------------------
-----------------------------------V------------------------
------------------------------
>Kineococcus_radiotolerans@YP_001360858.1
------------------------------------------------------------
-----------MGLRDLLYSAYGRRLE---------------------------------
-----------------------------------------RSLDSD--A----------
------------------------LP----------------------------------
-----------R-HVGIILDGNRRWAKA--------------------------------
-------FG----APSS----H--GHRAGADKVVEVMEWCADE-G-IEVVTLYLLSTDN-
LSRPAEELEPLIEIVEDAVARVA-------AR--RRWKVHPVGSLE--LLPDASAARLRE
LA----EA-TA--GITS-------------------------------------------
--------------------------GVVNVAIGYGGRQEI---A-------AAVRS---
-----------------------------------L-------LLEHAERGTT-------
------------------------------------------------------------
----LEELAEVLDVEHIA------------AHLY-TK----------GQ----P----D-
-PDLVIRTSGEQ--RLSGFLL-W---QSA-HSE--FFFTEVLWPDFR---------KVDF
L-------RALRAYA------A---------------R---ER---------------RF
G-----------------------------------------------------------
-----------------------------------A------------------------
------------------------------
>Actinoplanes_missouriensis@YP_005467171.1
------------------------------------------------------------
----------MMSLRSLIYSIYERRLA---------------------------------
----------------------------------------GKLVGKP-------------
------------------------VP----------------------------------
-----------R-HVGVMCDGNRRWARE--------------------------------
-------MG---FVDPN----D--GHRVGATRVKELLTWCDQA-G-IEHVTLYLLATDN-
LQRPAAELDPLVKIIEDLATELA-ED-----G--NPWRLRMVGALD--VLPSATAATLKA
AQ----EK-TR--DRRD-----G-------------------------------------
--------------------------VEVNMAVGYGGRREI---T-------DAVRS---
-----------------------------------L--LY---EHAATG--GT-------
------------------------------------------------------------
----LEELAEILDVEHIA------------EHLY--T-----K----GQ----P----D-
-PDLVIRTSGEQ--RLSGFLL-W---QSA-NSE--FYFHDANWPDFR---------RIDF
L-------RALRSYG------N---------------R---QR---------------RY
G-----------------------------------------------------------
-----------------------------------A------------------------
------------------------------
>Saccharopolyspora_erythraea@YP_001103178.1
------------------------------------------------------------
-------MALKVRLREFIVDIYERRLR---------------------------------
-----------------------------------------RKLDVS--K----------
------------------------SP----------------------------------
-----------R-HVGVILDGNRRWAKE--------------------------------
-------AG----FDVN----H--GHREGARKIAEMLGWCQEA-D-VEVVTLWLLSTDN-
LNRSSDELSALLEIIAGVVDELT--------EPGKPWRVRIVGALD--LLPTETAARLSA
AA----LR-TK--G-RT-----G-------------------------------------
--------------------------MQVNVAVGYGGRQEI---A-------DAVRK---
-----------------------------------L--LQ---QHAEAG--TT-------
------------------------------------------------------------
----IDELAEVLTVDHIA------------EHLY-TS----------GQ----P----D-
-PDLLIRTSGEQ--RLSGFML-W---QSA-HSE--FWFCEAYWPAFR---------RVDF
L-------RALREYA------A---------------R---HR---------------RF
G-----------------------------------------------------------
-----------------------------------G------------------------
------------------------------
>Methanococcoides_burtonii@YP_564814.1
------------------------------------------------------------
----------MTSPLNLFYNIYERSLL---------------------------------
-----------------------------------------ASMKGK--A----------
------------------------VP----------------------------------
-----------E-HIAIIMDGNRRFAGK--------------------------------
-------LG----KRVD----Y--GHSRGADITERVIEWSYEI-G-VKELTVYAFSTEN-
FNRTDDETVRLFELIANKFDYMR--KNERTHE--REIRVRAVGDIG--LLSKELQEATRR
IE----EA-TK--D-YR-----K-------------------------------------
--------------------------FKLNVAIAYGGRQDI---V-------QAVKK---
-----------------------------------M--AD---KVLINE--LM-------
------------------------------------------------------------
----PEDISENT----VA------------EHLY-------------PI--ESP-SVSN-
-VDLIIRTGGNE--RISNFLP-W---QAN-GNECAAYFCAPFWPEFR---------KIDL
L-------RSIRIYQ------T---------------RLEEQK---------------KY
E-----------------------------------------------------------
-----------------------------------RHREELFLSKMQDRCKKEERI----
------------------------------
>Methanosarcina_mazei@YP_007489317.1
-------------------------------------------MPGGKEIINLKMGSLNK
GAFQAGLRFMKNRTFSVFYRKYEQILE---------------------------------
----------------------------------------KEILSSE-------------
------------------------IP----------------------------------
-----------E-HIAVIMDGNRRYAGQ--------------------------------
-------LG----KARI----F--GHAMGAEVTEQVIEWCYEI-G-VKQLTLYAFSTEN-
FQRSEEEVGGLFNLINEKFLKLH--TDKRTYE--KEMQVRVIGDRT--KLPAYLNESIDR
IE----KA-TE--H-HR-----K-------------------------------------
--------------------------FSLNVAIAYGGRQDI---M-------QAVRD---
-----------------------------------I--AT---CVSSGK--LS-------
------------------------------------------------------------
----LEDVNESL----IS------------KHLYPAP----------GV--PVP----N-
-VDLIIRTGGDE--RISNFLP-W---QAN-GSECATYFCAPFWPEFR---------KIDL
L-------RSVRVYQ------A---------------R-KEEKKREHSYRISKVKNFLRV
G-----------------------------------------------------------
-----------------------------------KYENKSEDLGQLLPLKKQGVS----
------------------------------
>Nitrososphaera_viennensis@AIC16148.1
-----------------------------------------------MHRIPQVYIQMGL
SKDFDRGGRAVMDTLLHASRIYSYYER---------------------------------
-----------------------------------------RLENEI--LSQP-------
------------------------LP----------------------------------
-----------N-HVAIILDGNRRWARY--------------------------------
-------HF----LDTE----M--GHAYGADRAEDLLNWIHDI-G-VRITTLYILSNEN-
LERNDEELENIYRLLEVKLNRLY--NDERVHR--RQMKIKAIGDKH--RLPRNLQEILGK
LE----EA-TA--E-YE-----K-------------------------------------
--------------------------MFLNIAVAYGGQKEL---V-------DAVKK---
-----------------------------------I--AG---MAKNNE--IK-------
------------------------------------------------------------
----IEDINEKT----IE------------ACLY-TS----------HL----P----QS
SPDLILRTSGEK--RLSGFLI-W---QSA-YSE--LMFMDVFWPEFR---------KIDL
M-------RAIRTYQ------R---------------R---VR---------------RY
G-----------------------------------------------------------
-----------------------------------R------------------------
------------------------------
>Candidatus_Nitrososphaera_gargensis@YP_006864122.1
---------------------------------------------------------MGL
QTDIDKGGRALAHTFLQLSGIYSFYEK---------------------------------
-----------------------------------------RLESEI--LKSP-------
------------------------LP----------------------------------
-----------N-HVAIVLDGNRRWARF--------------------------------
-------HL----LDPA----I--GHNHGADKAEELLNWIHDI-G-VKITTLYILSTEN-
LERKDEELENIYKLLEIKLKKLY--NDQRVHN--RRMKIKAIGDTK--LLPRKLQEILTK
LE----ES-TA--E-YD-----S-------------------------------------
--------------------------MFLNIAIAYGGQKEL---V-------EAVRK---
-----------------------------------I--AQ---MAKDGK--IK-------
------------------------------------------------------------
----VDEINEKT----IE------------SCLY-TS----------HL----P----QP
SPDLILRTSGEK--RLSGFLI-W---QSA-YSE--LMFMDVFWPEFR---------KIDL
M-------RAIRTYQ------R---------------R---VR---------------RY
G-----------------------------------------------------------
-----------------------------------R------------------------
------------------------------
>Cenarchaeum_symbiosum@YP_876396.1
------------------------------------------------------------
-----MDLRGAALHMTGLYRLYSRRLE---------------------------------
-----------------------------------------GEIRR-----GD-------
------------------------IP----------------------------------
-----------R-HVALILDGNRRWARRN-------------------------------
-------LD----FSGA-------GHTRGADAVENLLDWCEEF-D-IKIVTLYALSAEN-
LDRKDEELDLLYDLIRARLEKLY--VDPRIHR--MKMRVKAMGRKE--LMPPPVRDVLDR
LD----EA-TK--G-YD-----E-------------------------------------
--------------------------HFLNIAVAYGGQDEM---L-------DAVKK---
-----------------------------------I--GK---KIQDGE--LD-------
------------------------------------------------------------
----ADKIDKDE----IE------------SNLY-TS----------HL----P----QS
SPDMILRTSGEK--RLSGFLL-W---QSA-YSE--LVFMDVFWPDFR---------KIDL
M-------RAIRMFQ------K---------------R---KR---------------RI
G-----------------------------------------------------------
-----------------------------------K------------------------
------------------------------
>Nitrosopumilus_maritimus@YP_001582750.1
------------------------------------------------------------
----MSKIKDVLLQLSGLYKIYGKRLE---------------------------------
-----------------------------------------SEIQT-----GD-------
------------------------IP----------------------------------
-----------N-HVALILDGNRRWAKRH-------------------------------
-------LS----LPKA-------GHWKGADAVENLLDWCEEF-N-IKIVTLYALSAEN-
LDRNDEELDHLYELIRMRLEKLY--NDPRIHR--SKMRVKGIGRIE--LLPDSIKEILQK
LD----DA-TK--D-YD-----N-------------------------------------
--------------------------HFLNIALAYGGQYEL---V-------DAVKK---
-----------------------------------I--GE---KIKDGQ--LD-------
------------------------------------------------------------
----VEKITKKE----IE------------SNLY-TS----------HL----P----QS
SPDMILRTSGEK--RLSGFLM-W---QSA-YSE--LVFMDIFWPEFR---------KIDL
M-------RAIRTFQ------E---------------R---KR---------------RL
G-----------------------------------------------------------
-----------------------------------K------------------------
------------------------------
>Vulcanisaeta_distributa@YP_003901379.1
------------------------------------------------------------
------------------------------------------------------------
-------------------------------------------------MQGA-------
------------------------LP----------------------------------
-----------I-HIGVIPDGNRRWARK--------------------------------
-------VG----LPIT----E--AYRIGSDKVEEFLDWSLDF-G-IKIVTVYVLSTENF
LRRSKLELDLLYRLLKEKLIKVR--KDERIHR--NRVRVRVIGRTW--LLPEDVRREIAL
TE----EA-TA--N-YS-----D-------------------------------------
--------------------------HYLNLAVVYGGRQEI---I-------DAIKK---
-----------------------------------I--LV---DYNSGK--LN-------
------------------------------------------------------------
----ISDLNEDT----LF------------RYLY-IG----------DE--PYP----E-
-PDLIIRTGGEH--RISNFLL-Y---ETA-YSE--LYILNKYWPEIT---------KEDL
K-------QALDDYS------R---------------R---ER---------------RF
G-----------------------------------------------------------
-----------------------------------K------------------------
------------------------------
>Thermoproteus_tenax@YP_004892396.1
------------------------------------------------------------
-----------------------MSVR---------------------------------
------------------------------------------------------------
------------------------LP----------------------------------
-----------K-HIAVIPDGNRRYAKK--------------------------------
-------YG----LSFL----E--AYRRGVEKVRKFATWVLEYRE-IKHMTFYALSTEN-
LQRSKAELELLFRVFKDEIRRTR--EDPIIHD--NRVRVRFIGDRS--ILPRDLVEEMEK
LE----KE-TE--R-YG-----D-------------------------------------
--------------------------YDLTLALGYGGRAEI---V-------RCIKR---
-----------------------------------I--I-------NGE--VR-------
------------------------------------------------------------
----LAELNETS----LF------------NCLD-TS----------YL--QYP----E-
-PDILIRTGGEK--RLSNFLL-Y---QSA-YTE--LFFLDKYWPEIE---------KEDL
R-------EILEEYT------R---------------R---QR---------------RF
G-----------------------------------------------------------
-----------------------------------R------------------------
------------------------------
>Pyrobaculum_islandicum@YP_929869.1
------------------------------------------------------------
-------------------MWESGSVK---------------------------------
------------------------------------------------------------
------------------------IP----------------------------------
-----------S-HIAVIPDGNRRFAKK--------------------------------
-------AG----LDFY----H--AYKRGVEKVRSFLLWALEFRE-IRNVTFYALSTEN-
LQRSRLELEILFRIFEEEFRKSL--EDPLIHE--NKVRIRFIGDRS--LLPGRVVKLMEE
LE----SV-TR--S-YS-----S-------------------------------------
--------------------------YNLTFALGYGGRAEI---V-------RCIKR---
-----------------------------------L--L-------NGE--VK-------
------------------------------------------------------------
----IADINEET----LF------------QCLD-TR----------DL--PNP----E-
-PDVVVRTGGEK--RLSNFLL-Y---QSA-YSE--LIFLDKLWPEIE---------REDL
V-------YIVEEYS------R---------------R---QR---------------RF
G-----------------------------------------------------------
-----------------------------------K------------------------
------------------------------
>Pyrobaculum_aerophilum@NP_560372.1
------------------------------------------------------------
-------------------MWASGSVK---------------------------------
------------------------------------------------------------
------------------------IP----------------------------------
-----------T-HIAVIPDGNRRYAKK--------------------------------
-------TG----IDFY----H--AYKKGVEKVRNFLTWALEFRD-IKNVTFFALSTEN-
LQRSKIELEILFRIFEDELRRTL--EDPLIHD--NKVRVRFIGDRS--LLPGKVVKYIDE
LE----SV-TK--N-YS-----N-------------------------------------
--------------------------YHLTIALGYGGRAEI---V-------RCIKR---
-----------------------------------V--L-------SGE--VR-------
------------------------------------------------------------
----LETFSEEE----LF------------QCLD-TR----------GI--PNP----E-
-PDVVVRTGGEK--RLSNFLL-Y---QTA-YSE--LIFLEKLWPEVE---------REDL
V-------YIIEEYS------R---------------R---QR---------------RF
G-----------------------------------------------------------
-----------------------------------R------------------------
------------------------------
>Candidatus_Korarchaeum_cryptofilum@YP_001736688.1
------------------------------------------------------------
---MGLLKAVYRVASFLGMPFYLRYLE---------------------------------
-----------------------------------------SVVRE-----GP-------
------------------------IP----------------------------------
-----------K-HVALILDGNRRYAIK--------------------------------
-------RS----LSWL----E--GYRIGANKTKELLEWLLDL-G-IEHVTLFAFSTEN-
FRRPKDQVEAIFKAMEEKLLELK-ENIGTLKE--REVSFRVVGRKD--MLPEGIRSIAEE
ME----AS-TS--G-FS-----K-------------------------------------
---------------------------TLNLAIAYGGRAEI---V-------DAVRK---
-----------------------------------I--AR---KVKEGT--LN-------
------------------------------------------------------------
----PDEIDDDV----IR------------MHLY-AP----------DL----P----D-
-PDLIIRTSGEE--RLSNFLL-W---QSA-YSE--LYFCEVYLPELR---------KVDL
L-------RAIRDYQ------R---------------R---KR---------------RF
G-----------------------------------------------------------
-----------------------------------S------------------------
------------------------------
>Truepera_radiovictrix@WP_013179328.1
-------------------MPNDPDGMPGAPAALPRRPEAAPYQKTATAVTLEGVAAPPH
HPALHRALSLWKALTAPLYWLYEERLE---------------------------------
-----------------------------------------RSVRS-----GS-------
------------------------LP----------------------------------
-----------R-HIGLIMDGNRRFARS--------------------------------
-------VG----LDVT----A--GHDYGAGKAREVLEWCFEL-G-IPHVTLWGFSTDN-
RGRAQSEVSHLHSLFARQAKEMV--QDPKIHR--NRVRVRVIGDIG--DFPPEVQAALRE
VE----RA-TE--H-YD-----K-------------------------------------
--------------------------MQLNVAVGYGGREEI---V-------AAVRN---
-----------------------------------L--LR---DEAHAH--LR-------
------------------------------------------------------------
----PAELAERVSADTIG------------QHLY-TA----------GV----P----D-
-PDFIIRTSGEV--RLSGFLL-W---QAA-YSE--YYFCDAFWPSFR---------KVDF
L-------RALRSYQ------A---------------R---ER---------------RF
G-----------------------------------------------------------
-----------------------------------K------------------------
------------------------------
>Deinococcus_geothermalis@WP_011529171.1
------------------------------------------------------MSREPL
KVAVRTAKRTRDAARGVLLWGYEQRLA---------------------------------
-----------------------------------------REVKAH----GR-------
------------------------LP----------------------------------
-----------R-HLGLILDGNRRYARA--------------------------------
-------LG----VERE----M--GHEFGVDKAHEVLQWCLEL-G-IPAVTIWVLSTDN-
TGRDPAEVRHLMALFDREARNLA--RDPRIHA--NRVRVRAIGQHQ--GFPGNVLEALRE
LE----EK-TA--E-YN-----G-------------------------------------
--------------------------MLLNIAVGYGGREEI---V-------DAVKQ---
-----------------------------------H--LA---EQAAAG--AS-------
------------------------------------------------------------
----LEDVIAALKPEHIS------------AHLY-TA----------GT----P----D-
-PDFIIRTSGEI--RLSGFML-W---QSV-YSE--YYFCDVYWPGFR---------RVDF
L-------RALRDFQ------G---------------R---ER---------------RF
G-----------------------------------------------------------
-----------------------------------K------------------------
------------------------------
>Thermus_thermophilus@WP_014630361.1
------------------------------------------------------------
------MVRRLLALSRPLYWLYEKRLL---------------------------------
-----------------------------------------REVKR-----GP-------
------------------------MP----------------------------------
-----------R-HLGLILDGNRRYARA--------------------------------
-------LG----LSPT----K--GHEFGVQKAYEVLEWCLEM-G-IKTVTVWVFSTDN-
FKRPPEEVETLMNLFLREAERMA--EDHRILE--HQVRVRFIGRRE--GFSPEVVRAIER
LE----RR-TE--G-HR-----G-------------------------------------
--------------------------MFLNIALGYGGREEI---V-------DAVKR---
-----------------------------------L--LL---EAEARG--LS-------
------------------------------------------------------------
----PKEVAEGLTPEDIA------------RHLY-TA----------GL----P----D-
-PDFIIRTSGEI--RLSGFLL-W---QSA-YSE--FYFADVLWPEFR---------KIDF
L-------RALRSYQ------A---------------R---ER---------------RF
G-----------------------------------------------------------
-----------------------------------R------------------------
------------------------------
>Meiothermus_ruber@WP_013013093.1
-------------------------------------------------MALTSPVRIPK
RPLRKQLLELFSAALKPLYWWYEKRIE---------------------------------
-----------------------------------------AEVKK-----GH-------
------------------------TP----------------------------------
-----------K-HLGLILDGNRRFARE--------------------------------
-------LG----LDSH----Q--GHEFGVQKAYEVLEWCLEL-R-IPTVTIWVFSTDN-
FNRSQTEVETLMQLFVQEAKRMA--HDPRIHA--NEVRVKVIGRHD--RFPPKVLEALEE
LE----KA-TE--H-HN-----G-------------------------------------
--------------------------MLLNIAMGYGGREEI---V-------DAVKS---
-----------------------------------L--LL---EAAQTG--KS-------
------------------------------------------------------------
----PEELAAELDLKHIS------------ERLY-TA----------GV----P----D-
-PDFIIRTSGEI--RLSGFLL-W---QAA-YSE--YYFFDAFWPAFR---------KVDF
L-------RAVRDYQ------K---------------R---ER---------------RF
G-----------------------------------------------------------
-----------------------------------R------------------------
------------------------------
>Metallosphaera_sedula@YP_001190272.1
------------------------------------------------------------
---------MLKALMKPLYPIYEQILW---------------------------------
-----------------------------------------REIRK-----GP-------
------------------------IP----------------------------------
-----------N-HVGIIPDGNRRWARS--------------------------------
-------NN----SSIN----E--AYLMGYKKLRNVLIWLLDL-G-VKNVTVFALSTENC
TKRTRTELDVIMGYIKRGIEEMV--TENFVDR--YRIKVRAIGKLE--MVSDDLRDTVKK
VM----ER-SA--S-YL-----D-------------------------------------
--------------------------RKLTLAICYGGRQEI---L-------DAVSR---
-----------------------------------M--IR---DTNKKD-----------
------------------------------------------------------------
----LSNLTEEE----FR------------KYFY-DE----------EL----S----D-
-IDLVIRTSGEM--RISNFLL-W---HLA-YSE--LFFCEAYWPDFR---------RIDL
W-------RAIRAYQ------R---------------R---VR---------------RF
G-----------------------------------------------------------
-----------------------------------A------------------------
------------------------------
>Acidianus_hospitalis@YP_004458074.1
------------------------------------------------------------
---------MLQRLLKPVYIIYEKWLW---------------------------------
-----------------------------------------NQIKS-----GP-------
------------------------IP----------------------------------
-----------R-HVGIIPDGNRRWARE--------------------------------
-------NN----SSFN----E--AYLQGYKKLKEVLIWLAEL-G-VKDVTVFALSTENC
GKRSSQELSVILKYIKMGIDDLL--TEDYIYK--YKVKVRAIGQLH--KLPEDLRLSISR
VV----EK-SS--S-FN-----E-------------------------------------
--------------------------RSLTLAICYGGRQEI---L-------DAVAK---
-----------------------------------L--LD---EYKKGL--IK-------
------------------------------------------------------------
----DIVLNEET----FR------------KYFY-DK----------EL----E----D-
-IDLVIRTSGEM--RISNFLL-W---HLA-YSE--LFFCDAYWPEFR---------KIDL
W-------RAIRSYQ------R---------------R---KR---------------NF
G-----------------------------------------------------------
-----------------------------------A------------------------
------------------------------
>Sulfolobus_islandicus@YP_005646482.1
------------------------------------------------------------
----MAKELTRNFLFKPIYKLYEILLW---------------------------------
-----------------------------------------NQIRN-----GP-------
------------------------LP----------------------------------
-----------D-HVGIIPDGNRRWARN--------------------------------
-------NN----LSLN----D--AYFYGYKKLKEVLIWLLEL-G-VKNITVFALSTENC
EKRKQSELSIVTTYIKRGLQELL--EDPIVDR--YEVKVSAIGKLD--KLPKDLTDYLNK
VI----EK-TS--N-YD-----K-------------------------------------
--------------------------RKLTLAICYGGRQEI---L-------DAVVR---
-----------------------------------L--LD---DYRNGK--IS-------
------------------------------------------------------------
----KNEINEET----FR------------KYFY-DS----------EL----H----D-
-IDLVIRTSGEV--RISNFLL-W---HVA-YSE--LFFCEAYWPEFR---------KIDL
W-------RAIRSFQ------K---------------R---KR---------------NF
G-----------------------------------------------------------
-----------------------------------A------------------------
------------------------------
>Sulfolobus_solfataricus@NP_341718.1
------------------------------------------------------------
----MAKDLTRGLLFKPIYKLYELVLW---------------------------------
-----------------------------------------NQIRN-----GP-------
------------------------LP----------------------------------
-----------D-HVGIIPDGNRRWARD--------------------------------
-------NN----LSLN----D--AYFYGYKKLKEVLIWLLEL-G-IKNITVFVLSTENC
DKRKQNELSIITTYIKRGIQDLL--EDPIVDK--YEVKVSAIGKLD--KLPKDLIDYLNR
VV----EK-TS--N-YD-----K-------------------------------------
--------------------------RKLTLAICYGGRQEI---L-------DAVVR---
-----------------------------------L--LD---DYRNGK--IV-------
------------------------------------------------------------
----KSEINEET----FR------------KYFY-DS----------EL----Q----D-
-IDLVIRTSGEV--RISNFLL-W---HVA-YSE--LFFCEAYWPEFR---------KIDL
W-------RAIRSFQ------K---------------R---KR---------------NF
G-----------------------------------------------------------
-----------------------------------A------------------------
------------------------------
>Archaeoglobus_fulgidus@NP_070047.1
------------------------------------------------------------
---------------MIFHKIYENKLL---------------------------------
-----------------------------------------RSVRKG--A----------
------------------------IP----------------------------------
-----------H-HIAIIMDGNRRFARK--------------------------------
-------KG----LEPH----E--GHFFGSKKAEEVLEWCWDL-G-VKMLTLYAFSTEN-
FRRSEKEKKNIFQLLESELRRLL-KD-RRTYE--RELRVKVVGKRE--LLPENLRETIKE
VE----ER-TK--K-HR-----R-------------------------------------
--------------------------HYLNVAVAYGGRQEI---I-------DAVRA---
-----------------------------------I--LR---KVRKGE--VR-------
------------------------------------------------------------
----PEEIDEKM----LE------------EHLY-GE----------GR---YS----K-
-VDLIIRTGGEQ--RLSNFLP-W---QAA-NSV--AYFCDVYWPEFR---------KIDL
L-------RAIRAWQ-----YR---------------K---SH---------------EV
V-----------------------------------------------------------
------------------------------------------------------------
------------------------------
>Ferroglobus_placidus@YP_003436397.1
------------------------------------------------------------
----------------MIRKIYELLLE---------------------------------
-----------------------------------------REVKKK--R----------
------------------------LP----------------------------------
-----------N-HIAIIMDGNRRYARK--------------------------------
-------RG----LPPQ----M--GHFFGSKKAEKVLEWCYEL-G-IKTLTVFAFSTEN-
FKRNEEEKRNLFQLIRRELFRLA--EDKRIHR--NRVKVRIIGKKE--LLPKYVLEAASF
VE----KR-TK--E-YD-----N-------------------------------------
--------------------------FRLNIAIAYGARQEI---A-------EAVRK---
-----------------------------------V--LE---KVLNGE--VK-------
------------------------------------------------------------
----AEEIDLKM----IE------------ENLYENM----------------P------
-VDIIIRTGKEM--RLSNFLI-W---QSA-SKY--AYFCDVYWPEFR---------RIDL
L-------RAIRSWQ------K---------------R--VER---------------WL
D-----------------------------------------------------------
-----------------------------------GRQA---------------------
------------------------------
>Thermoplasma_volcanium@NP_111119.1
------------------------------------------------------------
-------MGISGKLGDIASKVYEDVLM---------------------------------
-----------------------------------------EEVKK-----YP-------
------------------------RP----------------------------------
-----------R-HVGIITDGNRRYARI--------------------------------
-------VG----IPEN----E--GHVKGKNKVEEVLDWCMEL-D-IKIVTFYAFSTEN-
FKRSPEEVDFLFHLINDAFISLL--KDERVYK--NKINVKVIGNVS--MLPEYLRETIKI
TE----ET-TK--N-FS-----N-------------------------------------
--------------------------YHMNLAIGYGGREEI---L-------DAIKR---
-----------------------------------I--AR---DAIAGK--IN-------
------------------------------------------------------------
----VDEIDESK----FR------------NYLY-DG----------NL----P----D-
-PDLILRTSGEE--RISNFLL-W---QSA-YSE--LYFSDVYWPEFS---------KLDF
L-------RAIYSYQ------R---------------R---QR---------------RF
G-----------------------------------------------------------
-----------------------------------R------------------------
------------------------------
>Ferroplasma_acidarmanus@YP_008142475.1
------------------------------------------------------------
-------MSIAHKIGDIASGVYEQALM---------------------------------
-----------------------------------------EEIRKAD------------
------------------------VP----------------------------------
-----------L-HLGIITDGNRRYARE--------------------------------
-------AG----LTPN----E--GHVRGKDKLEEVLDWAMEV-G-IRIVTVYGFSSEN-
FKRDPEEVNFLFDLINDSLRGLL--KDDRIFK--NQIRVRIIGDFK--GLPEYLVNTIHD
VE----KI-TA--G-FK-----K-------------------------------------
--------------------------FKFNIAIGYGGRQEI---I-------DAVKN---
-----------------------------------I--AA---DVVSKK--LK-------
------------------------------------------------------------
----IEDINEKL----FR------------NYLY-DN----------TL----T----D-
-PDLILRTSGEE--RISNFLL-W---QSA-YSE--LYFSDVNWPDLK---------KLDF
L-------RAIYSYQ------S---------------R---KR---------------RY
G-----------------------------------------------------------
-----------------------------------K------------------------
------------------------------
>Ignisphaera_aggregans@YP_003858746.1
----------------------------------------------MKRNASSLLDRIIA
LLERKPIKFIVEPLLRYLYVVYERYLY---------------------------------
-----------------------------------------NQIKDK--Q----------
------------------------MP----------------------------------
-----------M-HVAIIPDGNRRWARQ--------------------------------
-------LG----LDPK----E--GHVHGYMKMKEVLQWLYDL-G-IKIVTIYAMSYENC
LYRSEDEKERLFEIIANGFRELM--SSGIIEK--YGIHVKVFGKLE--LAKKTLVEEAKK
LE----QI-SI--N-NR-----E-------------------------------------
--------------------------RYLNIALCYGGRQEI---V-------DAVKA---
-----------------------------------I--AE---EVKRGI--LD-------
------------------------------------------------------------
----PSEITEET----LL------------KKLS-TS----------HL--PIP----E-
-PDLVIRTSGEL--RISNFLL-W---QIA-YSE--LYFCDVYWPNFR---------KIDL
Y-------RAIRSYQ------S---------------R---ER---------------RF
G-----------------------------------------------------------
-----------------------------------R------------------------
------------------------------
>Fervidicoccus_fontis@YP_005842664.1
-----------------------------------------------------------M
QFLTKVFERFEEEILKPVYKLYEHYLW---------------------------------
-----------------------------------------NQIKDN--Q----------
------------------------MP----------------------------------
-----------Q-HIGIIPDGNRRWAKR--------------------------------
-------HG----YEYT----F--GHKMGYEKVSQVLDWIWNL-N-VKAVTLYVLSTENC
LKRSEEEKQNIFQLLYMGLEQLE--NDRRIYD--SKVKVKIIGNFE--LIPDWIIKKAKE
VE----EK-TE--K-NE-----L-------------------------------------
--------------------------RILNIAVCYGGRHEI---I-------EAIKK---
-----------------------------------I--AS---DYKKGV--IS-------
------------------------------------------------------------
----LNEIDENK----VS------------SYLF-TS----------DS----P----D-
-PDLIIRTSGEE--RISNFLL-W---QSA-YSE--LFFTDVYWPEFR---------KIDL
W-------RAIRSFQ------K---------------R---RR---------------NF
G-----------------------------------------------------------
-----------------------------------K------------------------
------------------------------
>Thermogladius_cellulolyticus@YP_006362627.1
--------------------------------------------------MRGLLASSQR
KLERFAFRVLSFFEKRVLEDIYERWLW---------------------------------
-----------------------------------------LQIKD-----GP-------
------------------------FP----------------------------------
-----------T-HIGIIPDGNRRWAKK--------------------------------
-------FG----LDPL----T--GHETGYERIKEVLNWIWEL-G-VRYVTIYAMSSENC
RFRNREEFYHLLSLLRRGIREIL--ESGEIDK--KRIRVRVIGDLD--MLPPDLVDEIKK
LE----ER-SS--S-YK-----D-------------------------------------
--------------------------RTLMIAVCYGGRHEI---V-------EAVKK---
-----------------------------------I--IK---EYEEGK--VG-------
------------------------------------------------------------
----LDDINEET----FS------------KYLM-TS----------DI----P----D-
-PDLIIRTSGEV--RISNFLL-W---QSA-YSE--LYFCDAYWPEFR---------KIDF
W-------RAIRSYQ------A---------------R---ER---------------RF
G-----------------------------------------------------------
-----------------------------------R------------------------
------------------------------
>Staphylothermus_hellenicus@YP_003669209.1
---------------------------------------------------------MDR
IRINRGIFSVSKFLMRPIYKIYEKMLW---------------------------------
-----------------------------------------LQIKN-----GP-------
------------------------FP----------------------------------
-----------A-HIGIIPDGNRRWAKR--------------------------------
-------SG----FDPK----Q--GHEYGYQRIKDALNWIWEL-N-IRYVTLYAMSSENC
LYRPLDERRHLFNIVKKGLQELI--NMPEIHE--KKIQIKVFGRLE--LVPKDIVELAHK
IE----EQ-TK--H-YK-----E-------------------------------------
--------------------------YRLNIALCYGGRQEI---L-------EAVRK---
-----------------------------------I--VK---DAQSGK--IN-------
------------------------------------------------------------
----PENIDEET----FS------------RYLY-TN----------GC----P----D-
-PDLIIRTSGEV--RISNFLL-W---QSA-YSE--LYFCEAYWPEFR---------KIDF
W-------RAIRSYQ------R---------------R---ER---------------RY
G-----------------------------------------------------------
-----------------------------------R------------------------
------------------------------
>Thermosphaera_aggregans@YP_003649377.1
-------------------------------------------------------MSGKK
HKLETITLKTGNKLLKPFYRVYEKWLW---------------------------------
-----------------------------------------LQIKN-----GP-------
------------------------FP----------------------------------
-----------N-HIGIIPDGNRRWARR--------------------------------
-------IG----LEPA----E--GHLFGYEKIKETLRWIWDL-N-IKHVTIYAMSTENC
KHRPPEEREKLFELAFKGLNELK--NLPEIHK--HRVRVRVIGDYS--LVPSHLISAIKA
LE----EE-TK--N-YD-----N-------------------------------------
--------------------------YTLNIALCYGGRQEI---L-------DAIKK---
-----------------------------------I--VN---DVVEGK--LD-------
------------------------------------------------------------
----PNDISEEV----FK------------KYLY-TN----------DS----P----D-
-PDLIIRTSGEE--RISNFLL-W---QSA-YSE--LYFCDVYWPEFR---------KIDF
W-------RAIRSYQ------F---------------R---ER---------------RF
G-----------------------------------------------------------
-----------------------------------R------------------------
------------------------------
>Desulfurococcus_kamchatkensis@YP_002428620.1
------------------------------------------------------------
-----MLYKLSPRVLKPVYEIYEKWLW---------------------------------
-----------------------------------------MQIRR-----GP-------
------------------------FP----------------------------------
-----------R-HIGIIPDGNRRWAKR--------------------------------
-------LG----LDPS----L--GHVYGYEKIKEVLKWIWEL-K-IRYVTIYTMSTENC
RFRDEREREYLFNLARKGLAELK--NMREIHE--RKVRVKVFGSLD--LVPEDIVVLASE
LE----KE-TA--R-YD-----S-------------------------------------
--------------------------FQLNIALCYGGRHEI---I-------DAVKA---
-----------------------------------I--VK---EALEGK--IG-------
------------------------------------------------------------
----LEDINEEL----FS------------KYLY-TN----------GA----P----D-
-PDLIIRTSGEE--RISNFLL-W---QSA-YSE--LYFCDVFWPEFR---------KIDF
W-------RAIRSYQ------R---------------R---ER---------------RF
G-----------------------------------------------------------
-----------------------------------R------------------------
------------------------------
>Candidatus_Caldiarchaeum_subterraneum@YP_008796786.1
------------------------------------------------------------
----------MLRKLLQLMGVYWLYER---------------------------------
-----------------------------------------WLLRNV--SSGQ-------
------------------------MP----------------------------------
-----------S-HVGLILDGNRRWARV--------------------------------
-------RG----WPPW----K--GHAAGADRVEEILDWLLEL-G-IKTVTLYILSTEN-
LRRPMHEVEEIFRLIEEKAYSLL--RDPKIYK--HRVKVKVIGRKD--MLPPNVVEALEK
LE----HA-TE--R-HD-----N-------------------------------------
--------------------------RFLNLAIAYGGRLEI---L-------EAVRQ---
-----------------------------------I--AE---QVKTGQ--LS-------
------------------------------------------------------------
----PEQIDEKT----FE------------KHLY-TN----------GV----P----NP
EPDLIIRTSGET--RISNFLL-W---QSA-YSE--FVFQDVNLPDFR---------YIDL
L-------RAIRTYQ------S---------------R---ER---------------RF
G-----------------------------------------------------------
-----------------------------------L------------------------
------------------------------
>Thermofilum_pendens@YP_920167.1
------------------------------------------------------------
MCTRVVGMWRRLAERLGVYRLYEYLLD---------------------------------
-----------------------------------------REVRG-----GE-------
------------------------IP----------------------------------
-----------R-HVAFILDGNRRWARR--------------------------------
-------RG----FPPW----M--GHRFGAEKVDEVLDWCYDL-G-VVTVTLYVLSTENL
ERRSKEELENIFGILREKIDELA-SS-EELHR--RQVRVKFIGDIK--RLPVDIQEKMRE
LE----ER-TR--S-YN-----K-------------------------------------
--------------------------RYLNIAVAYGGRHEI---L-------EAVRQ---
-----------------------------------I--AV---EVRSGR--LS-------
------------------------------------------------------------
----PEEIDEKL----FA------------KYLY-TG----------DE--PHP----E-
-PDLVIRTSGEV--RISNFLL-W---QIA-YSE--LVFLDVYWPDFR---------RIDF
L-------RAIRTYQ------S---------------R---QR---------------RK
G-----------------------------------------------------------
-----------------------------------A------------------------
------------------------------
>Pyrococcus_abyssi@NP_126263.1
------------------------------------------------------------
----MIYGILSHVPKIFFKPAYDLYER---------------------------------
-----------------------------------------YLLEKV--KAGV-------
------------------------LP----------------------------------
-----------K-HVAIIMDGNRRWAKK--------------------------------
-------RE----KPPW----Y--GHLFGSKKLEEILEWCHEL-G-IRILTVYAFSTEN-
FKRSKEEVERLMQLFEQKFRELV--TDKRVHE--YGVRVNVIGRKE--LLPKSVRDAAEE
AE----RA-TR--K-YN-----N-------------------------------------
--------------------------YVLNVAIAYGGRSEI---V-------DAVKD---
-----------------------------------I--VR---DVMDGK--LR-------
------------------------------------------------------------
----VEDIDEEL----LK------------KYLY-VP----------NM----P----D-
-PDIVIRTGGEV--RISNFLL-Y---QIA-YSE--LFFVDVYFPEFR---------KIDF
L-------RIIREFQ------K---------------R---ER---------------RF
G-----------------------------------------------------------
-----------------------------------R------------------------
------------------------------
>Thermococcus_litoralis@YP_008429692.1
------------------------------------------------------------
-MLYRIVSKIPHVLFKPAYDLYESYLF---------------------------------
-----------------------------------------EKVKSQ--P-EK-------
------------------------IP----------------------------------
-----------K-HVAIIMDGNRRWARL--------------------------------
-------LD----KPPW----Y--GHFFGSRKLEEILEWCREL-G-IRTLTVYAFSTEN-
FRRSKEEVKMLMDLFEKKFKELV--HDERVHK--YGIRVNVLGRKE--LLPRNVREAAEE
AE----KA-TR--K-YN-----S-------------------------------------
--------------------------YTLNIAVAYGGRSEI---V-------DAVKR---
-----------------------------------I--VE---DVQAGK--VS-------
------------------------------------------------------------
----KNEINEEL----LK------------RYLY-VP----------NM----S----D-
-PDIVIRTGGEI--RISNFLL-Y---QIA-YSE--LFFVDVYFPEFR---------KIDF
L-------RIIREYQ------K---------------R---HR---------------RF
G-----------------------------------------------------------
-----------------------------------K------------------------
------------------------------
>Methanopyrus_kandleri@WP_011019136.1
---------------------------------------------------------MKR
VTGVNSRRVLRQAVRVSLKPVYKMYER---------------------------------
-----------------------------------------ILEEKV--KEGR-------
------------------------VP----------------------------------
-----------E-HVGIIMDGNRRFARE--------------------------------
-------LG----LEPW----E--GHRYGADKLEDVLEWCLDL-G-VKAVTVYALSTEN-
LNRPKEELKRLFDLMEERFKALA--ESERIHR--RKVAVRAVGRLH--LLPTRVRRAIKK
AE----RA-TK--E-YK-----D-------------------------------------
--------------------------RFLNVAVAYGGRQEI---I-------DAVRE---
-----------------------------------I--AH---DVKVGR--LD-------
------------------------------------------------------------
----PDEIDEGT----FR------------KYVY-VG----------DL----P----D-
-PELIIRTSGEE--RLSNFLL-W---YSA-YSE--LYFVDVYWPEFR---------KIDL
L-------RAIREFQ------K---------------R---ER---------------RF
G-----------------------------------------------------------
-----------------------------------R------------------------
------------------------------
>Ignicoccus_hospitalis@YP_001435175.1
-----------------------------------------------------------M
QTRAALANRGWRTISFLMKPIYEIYEK---------------------------------
-----------------------------------------KLEAEI--SKDH-------
------------------------LP----------------------------------
-----------K-HVAIIPDGNRRWARM--------------------------------
-------RG----LQEW----L--GHREGYKKMREVLMWLLEL-G-IEVVTVFAMSTENC
TRRSPEEREKLYELIAGGLRELA--KDEIVHR--NEVKVMVIGRRN--LWPKELLEAAKE
VE----EA-TK--G-YN-----K-------------------------------------
--------------------------RVINVAVCYGGRQEI---V-------DAVRK---
-----------------------------------I--AW---KVKRGE--LE-------
------------------------------------------------------------
----PDQIDENV----IT------------QHLY-TE----------NL----P----D-
-PDLIIRTSGEE--RISNFLL-W---QSA-YSE--LYFANIYWPEIR---------RIDI
L-------RALRDYQ------R---------------R---QR---------------RF
G-----------------------------------------------------------
-----------------------------------R------------------------
------------------------------
>Methanothermus_fervidus@YP_004004156.1
------------------------------------------------------------
--------------MSLTKPIYKLYEW---------------------------------
-----------------------------------------HLKRNL--DKNK-------
------------------------IP----------------------------------
-----------K-HVAIIMDGNRRYARL--------------------------------
-------IG---SKDPT----I--GHKKGVKTLEKLLDWCIEL-G-IKIVTVYAFSTEN-
FKRPKHEVKKLMKLFEENFKRIK--TDKKIHK--NKIRVKAIGKLE--LLPKNLRKAIKE
AE----EA-TK--H-YK-----E-------------------------------------
--------------------------RLLNVAIGYDGRQEI---V-------DAVKK---
-----------------------------------I--AK---KVKEGK--LS-------
------------------------------------------------------------
----LNEINEEV----VD------------KHLY-TA----------EV----E----D-
-PQLIIRTSGEE--RLSGFLL-W---QSS-YSE--LYFCDSLWPEFR---------KVDF
L-------RAIRSYQ------Q---------------R---ER---------------RF
G-----------------------------------------------------------
-----------------------------------R------------------------
------------------------------
>Methanobrevibacter_smithii@WP_019264028.1
------------------------------------------------------------
------------MGENFIYKIYEWYIS---------------------------------
-----------------------------------------RNLESS--K----------
------------------------MP----------------------------------
-----------K-HVAIIMDGNRRYSKI--------------------------------
-------QG---SMDVV----T--GHEIGVDTLEKVLDWTIEL-G-IEIVTAYAFSTEN-
FNRPEHEVEGLMNLFFKNFKRLV--DHEKIHK--NEVKVKVVGRID--LLPDNVKEAIND
AE----EA-TK--H-YN-----K-------------------------------------
--------------------------RQLNLAIGYDGRLEI---V-------DSVKK---
-----------------------------------I--IK---DVEKGL--IT-------
------------------------------------------------------------
----VDDVDEDL----IS------------KNLY-TA----------GL----D----D-
-PNLIIRTSGEE--RLSGFLL-W---QSS-YSE--LYFCESLWPELR---------KVDF
L-------RAIRSYQ------E---------------R---ER---------------RF
G-----------------------------------------------------------
-----------------------------------V------------------------
------------------------------
>Methanobacterium_formicicum@EKF85673.1
------------------------------------------------------------
-----------MSALTPLYRIYEWYIS---------------------------------
-----------------------------------------RNLRPEN------------
------------------------MP----------------------------------
-----------K-HVAIIMDGNRRFSKI--------------------------------
-------QG---NLDAI----D--GHKKGIDTLERVLDWCVDL-G-IEIVTAYAFSTEN-
FKRPPKEVEGLMQLFKENFEGIA--RNKKIHD--NQVRVKAVGKLE--LLPEDVREAIRI
AE----KS-TA--H-YN-----K-------------------------------------
--------------------------RQVNIAIGYDGRMEI---V-------DAIKK---
-----------------------------------I--VK---EVQEGK--IT-------
------------------------------------------------------------
----TDDIDEEL----VN------------SNLY-TA----------GL----E----D-
-PNLIIRTSGEE--RLSGFLL-W---QSS-YSE--LYFCDSLWPELR---------KVDF
L-------RALRSYQ------E---------------R---ER---------------RY
G-----------------------------------------------------------
-----------------------------------V------------------------
------------------------------
>Methanococcus_maripaludis@YP_001096764.1
------------------------------------------------------------
---MPLFKFYEYLSKFGALKLYEKELE---------------------------------
-----------------------------------------SKISK-----CP-------
------------------------LP----------------------------------
-----------K-HVGIIMDGNRRLAKK--------------------------------
-------LG----ENPE----L--GHNLGASKVHEVIDWCVSL-G-IHTITLYAFSLEN-
FNRPEHEVKVLMDLFEREFIEIA-NH-PNTHR--DKIRVSVIGRRE--MLPKHVQKAISY
AE----DE-TK--D-YS-----N-------------------------------------
--------------------------HFVNFAIAYGGQQEI---I-------DSVKK---
-----------------------------------I--AQ---QVKINE--IG-------
------------------------------------------------------------
----IEDITVEL----IS------------KNLY-TS----------NL--PSP----N-
-PDLIIRTSGEE--RISNFLT-W---QSC-YSE--LYFCETYWPTFR---------KIDF
L-------RSIREYQ------K---------------R---ER---------------RY
G-----------------------------------------------------------
-----------------------------------K------------------------
------------------------------
>Methanotorris_igneus@YP_004483634.1
------------------------------------------------------------
--MFLLIKLYNLLSKMGILKIYEKILE---------------------------------
-----------------------------------------KEIDRSR------------
------------------------VP----------------------------------
-----------K-HVGIIMDGNRRTAKE--------------------------------
-------LK----KPVT----Y--GHYLGAEKVREVLKWCIDL-D-IKIVTVYAFSMEN-
FRRPKEEVKALMELFKKKFIEVA--KDEDIHK--YKVRVRAIGRIN--KLPKDVQDAIKY
AE----EK-TK--N-YS-----N-------------------------------------
--------------------------YFLNIAIAYGGQQEI---V-------DAVKK---
-----------------------------------I--AK---KIKNNE--LD-------
------------------------------------------------------------
----IEDITEET----IS------------KHLY-TA----------NL--PYP----N-
-PDLIIRTSGEE--RISNFLT-W---QSS-YSE--LYFCETYWPLFR---------KIDF
L-------RAIRDYQ------R---------------R---ER---------------RF
G-----------------------------------------------------------
-----------------------------------R------------------------
------------------------------
>Methanocaldococcus_jannaschii@NP_248375.1
-----------------------------------------------MGILGKIKNKLKS
IGKRVIIDFYRFLDNSGVLKIYEKILE---------------------------------
-----------------------------------------EAIDKDN------------
------------------------LP----------------------------------
-----------K-HVAIIMDGNRRAAEI--------------------------------
-------YG----KDRY----Y--GHYLGAEKVREVLRWARDL-G-INVVTLYAFSTEN-
FRRPKEEVDKLMELFEKKFYEIA--DDEEIHR--YEVRVRAIGRIN--LLPKNVQKAIKY
AE----ER-TK--N-YN-----K-------------------------------------
--------------------------FFVNIAIAYGGQQEI---I-------DAVKK---
-----------------------------------I--AE---KVKRGE--IE-------
------------------------------------------------------------
----PEDIDKEL----ID------------KHLY-TA----------NL--PFP----N-
-PDLIIRTSGEE--RISNFLI-W---QSS-YSE--LYFCDIYWPLFR---------RVDF
L-------RAVRDYQ------R---------------R---QR---------------RF
G-----------------------------------------------------------
-----------------------------------K------------------------
------------------------------
>Aureococcus_anophagefferens@XP_009042335.1
------------------------------------------------------------
------------------------------------------------------------
------------------------------------------------------------
------------------------LP----------------------------------
-----------A-HVAFIMDGNRRFGAK--------------------------------
-------RF----GPAR----RLEGHAAGGRKLGEVVDWCLRA-G-VAEVTAFAFSTEN-
WHRDSAEVALLMRTFVDQCAEIL----KHARE--KRVRCDVLCTDAT-RLPADVRAALET
LE----TE-TAFAD-AA-------------------------------------------
--------------------------LTLHLAVSYGARGEI---A-------SAARK---
-----------------------------------L--AE---RVAAGE--ID-------
------------------------------------------------------------
----AGDVDEAS----LG------------AALALRS----------------P------
-PDLLVRTSGER--RLSNFLL-W---QMA-YTE--LVFLDKHWPELA---------EDDF
D-------AVLDEYA------R---------------R---QR---------------RY
G-----------------------------------------------------------
------------------------------------------------------------
------------------------------
>Phytophthora_parasitica@ETM37881.1
--MDENASGVIWPRESLGRQTLSQLEDASRDLGLAKSFYNGFEMWWLAGMPITLVFVLTL
LSFSLASGVSGLGKSVSWRKMLPASVW---------------------------------
---------------------YLVGWMNRLLNADFLAMEKKTARTAMLKDAGE-------
----------------------LKIP----------------------------------
-----------R-HIAVIMDGNRRYGKT--------------------------------
-------KY----GAGV----R--GHTDGSKTLVNFTDWCIDA-G-IQALTVFAFSTEN-
WNREQSEVDALMNLFSQFMHEIV----PEALK--RDVRVRVLVSDGR-KLPAYIVEAIEE
IE----TK-TQ--N-CS-----K-------------------------------------
--------------------------FSLNLCVSYGARDEI---V-------GACRK---
-----------------------------------I--AT---EVVRGE--TS-------
------------------------------------------------------------
----VEDINEDL----VS------------QRML-TA----------GL----P----D-
-PDILIRTSGEL--RISNFLL-F---QIA-YSE--LIFMDKMWPEMT---------KDDV
E-------GIIMEFN------R---------------R---KR---------------RF
G-----------------------------------------------------------
-----------------------------------K------------------------
------------------------------
>Phaeodactylum_tricornutum@XP_002178847.1
------------------------------------------------------------
----------------------MECES---------------------------------
-----------------------------------------GIPRSH-------------
------------------------LP----------------------------------
-----------Q-HIAVVMDGNRRYGTL--------------------------------
-------RY----GKAT----S--GHWDGSRKVLECAKWCLAE-H-IPVLTVYAFSTEN-
WRRDPQEVATLMSLFVTYCEELR----VEAIQ--RNIRVRVVSTEHD-PIPPPVRAGLLR
LE----HD-TR--H-CAAEGTDG-------------------------------------
--------------------------LQMNILLSYGSRGEI---V-------QACQA---
-----------------------------------L--AS---ECLHGN--LA-------
------------------------------------------------------------
----LQDISESH----LQ------------QRLL-TS----------HV----P----D-
-PDVVIRTSGEF--RLSNFLL-W---QIA-YAE--LFFLEKNWPELQ---------KADL
V-------EIIRSYA-----AK---------------R---QR---------------RY
G-----------------------------------------------------------
-----------------------------------K------------------------
------------------------------
>Thalassiosira_pseudonana@XP_002296148.1
------------------------------------------------------------
-------------RESGVDTQY--------------------------------------
------------------------------------------------------------
------------------------LP----------------------------------
-----------R-HVAVIMDGNRRYGKQ--------------------------------
-------KY----GNAT----R--GHWDGSKTLIEFSKWCIAE-G-IETLTVYAFSTEN-
WDRDPAEVSALMSIFCKYCEELR----VEAIN--RGIRIRVLATEED-RIPKDVQEGIGR
MV----SQ-TE--H-CT-----N-------------------------------------
--------------------------FTMNICLSYGARGEI---V-------NACKS---
-----------------------------------I--AM---EVKSGQ--LD-------
------------------------------------------------------------
----VNAIGEKE----LQ------------QKML-TE----------HC----R----D-
-PDVIIRTSGEE--RLSNFLL-W---QAA-YSE--LFFLKKQWPELQ---------KEDL
L-------EVIRTFA------Q---------------G--RKR---------------RY
G-----------------------------------------------------------
-----------------------------------K------------------------
------------------------------
>Chlamydia_suis_MD56@ESN89387.1
------------------------------------------------------------
-------------------MSLALEQT---------------------------------
-----------------------------------------NLIQKKITQETP-------
------------------------IP----------------------------------
-----------K-HIAIIMDGNRRWQKK--------------------------------
-------HACFCQKHAI----S--GHRRGADSIPQVVDTALRL-G-VEALTLFAFSTEN-
FSRSKTEVAELFSLFNSQLHSKL----SFLHD--REIRLRCIGDLS--KLPQELQNNIKQ
AT----SS-TA--H-YS-----Q-------------------------------------
--------------------------MELIFAINYGSKNEL---V-------RTFKK---
-----------------------------------L--YQ---DLVSKK--IS-------
------------------------------------------------------------
----VNDISEEL----IS------------SHLD-TS----------GL----P----D-
-PDLLIRTGGEM--RVSNFLL-W---QIA-YTE--LYVTDVLWPDFT---------AQDL
L-------EAIKTYQ------Q---------------R---SR---------------RG
G-----------------------------------------------------------
-----------------------------------K------------------------
------------------------------
>Phaeodactylum_tricornutum@XP_002180788.1
------------------------------------------------------------
-----------------MRRNRAHPNG---------------------------------
-----------------------------------------NTNESG----SP-------
----------------------VNLP----------------------------------
-----------R-HVAFVCDGNSRWAAA--------------------------------
-------HN----LPSS----A--GHIAGADRLIHVLDGLRDR-R-VQYCTMYGFSTEN-
WKRPAHEVRDILNVMETTARRFY----NRALE--ENVCVRLLGDLDDKRLPKGLTTLLRK
LE----QD-TARKDGED-----K-------------------------------------
--------------------------FTLCVALNYGGRQDI---L-------NASRR---
-----------------------------------L--VE---AVDDANTEFT-------
------------------------------------------------------------
----IADIDEDA----FC------------SFLS-TV----------GI----P----D-
-PDLIVRTSGES--RLSNFLL-W---NAA-YAE--LYFTTVLWPDFD---------ETAL
D-------DALEWYA------Q---------------R---KR---------------RF
G-----------------------------------------------------------
-----------------------------------ARIVEASPTIK--------------
------------------------------
>Nannochloropsis_gaditana@EWM24927.1
MVKMSRKRPLFSPLRALFSVAVPYLASALLFFGLKGVRVVALRKSELSSVGRTGFLVYGG
SHPRRYQHSAFVHQNNHHYHEFKEPID---------------------------------
-----------------------------------------EVRILP----RN-------
----------------------VEVP----------------------------------
-----------K-HVAFILDGNGRWAEK--------------------------------
-------QG----LPRG----A--GHREGAKRALEVLQSCQAL-G-IRTVTLYCLSTEN-
WSRPAAEISVILACVETTLRTNL-QY---AHD--NRIRLVVIGQSH--RLPPNLQALVSQ
AE----RETAL--Y-TE-----G-------------------------------------
--------------------------MTVCLALSYGGRDDI---V-------QASRT---
-----------------------------------L--AE---QAAMGE--IQ-------
------------------------------------------------------------
----PQDIDEAL----FE------------SCLS--T----------GV----KGVDGA-
-PDLVIRTSGEQ--RWSNFML-F---ECA-YSE--FYVADVLWPDFQ---------EPDL
L-------AALESYG------M---------------R---RR---------------RF
G-----------------------------------------------------------
-----------------------------------GVREKRSALETEQVVGARRGDM---
------------------------------
>Cyanidioschyzon_merolae@XP_005538675.1
---------------------------------MWPVFLMETIPRASEPQRLRGRCSLRH
ERLLTYAGPPPAAGVSSWTWCIFHDDAKVPCRHRRPSGAFTENRRSFSAAGVRWGARNLR
QNGTLHNCLLLPRSPSNRQLRNRLHRGCFQLRLCQKLENSEHATSSDCITTGPVAADYPT
KEPPKVAGQTDMERIRDHLVEKLKLP----------------------------------
-----------T-HIGIIMDGNGRWGLR--------------------------------
-------VR----GSRS----A--GHEYGTQTLRRIVEDCLWL-H-IPFLTVFAFSTEN-
WRRPAAEISSLLSLFQHVVDTEL----EKLQS--RSVRVSFVGDRS--ALPDSLRERMHD
AE----ER-TR--S-NR-----A-------------------------------------
--------------------------LCLQVALNYSGRQDI---L-------QAVRC---
-----------------------------------V--AR---DVERGV--LD-------
------------------------------------------------------------
----PDSVNESV----FE------------TYLAQCW----------GI--DVP----D-
-PDLIIRTGGEQ--RLSNFML-W---QAA-YAE--IYTTDILWPEFT---------SRDF
F-------RALEAFH------E---------------R---RR---------------QF
G-----------------------------------------------------------
-----------------------------------GLPNCENDAYSTRKVPEHPSL----
------------------------------
>Emiliania_huxleyi@XP_005768764.1
------------------------------------------------------------
------------------------------------------------------------
------------------------------------------------------------
------------------------------------------------------------
------------------MDGNSRWAAA--------------------------------
-------RG----RPTA----E--GHAAGVEALRRLIGDCAAL-GAVRELSVYAFSHEN-
WLRPRSEVQALLSLIESA------DA---LLA--TGVQLSFVGDLT--RLSPVPQQLAER
AV----AR----------------------------------------------------
---------------------------------EISPREID---E-------AALSA---
-----------------------------------A--LR---EAPHGA-----------
------------------------------------------------------------
------PLDRRL----AD------------DAST--T----------RA----P---SD-
-PDLLLRTGGQH--RLSNFML-Y---QCA-YTE--IVVLDGLWPDFG---------TAEL
A-------GALREFG------R---------------R---RR---------------TF
G-----------------------------------------------------------
-----------------------------------RRDEGGDRGDG--------------
------------------------------
>Ectocarpus_siliculosus@CBN77861.1
--------------------------------------MAATEHFFANGRRRKNGRQAKG
DESDARGSKGGGERPRPVAAVGAAAAA---------------------------------
--------------------------------AAAAAKLEGEEEEREAEGLRV-------
------------------------VP----------------------------------
-----------R-HVAFVMDGNGRWAAN--------------------------------
-------RN----LPRR----I--GHAEGARRAGEAVEACRRL-G-VEFVTLYAFSTEN-
WRRPTGEVSFIMDLMEETLLEQR-DS---LRR--NGIRLTAIGELD--RLPARLRSLLLE
IQ----EDSSS--S-SS-----GSAAVDGVAAASSAPGAPPSVAIPVAAEAAGGVSGASS
SSSRNSGGGGIAPPLPQPVAAPPTPTMTLCLAISYGGRSEL---V-------AAARE---
-----------------------------------L--AA---EAAAGR--LD-------
------------------------------------------------------------
----PADIDEPA----LA------------RRLS--T-----ARL--GI----P----D-
-PDLVVRTSGES--RLSNLLV-W---QSA-YSE--LCVVGKAWPDFR---------RPDL
V-------EAFRDYG------R---------------R---RR---------------RF
G-----------------------------------------------------------
-----------------------------------KTPEQMAEP----------------
------------------------------
>Sphaerochaeta_coccoides@WP_013739315.1
------------------------------------------------------------
------------------------MLD---------------------------------
-----------------------------------------TTVSSI-------------
------------------------IP----------------------------------
-----------T-HVGFIMDGNGRWAQK--------------------------------
-------RA----LPRV----A--GHLEGLKACRRVIIAAAKQ-G-IRYVTLYVFSTEN-
WKRPAQEVSYLMGMLVSKIHGEL----NFYRT--HDIRILVRGDIS--QLPQASREALEA
TI----RE-TA--S-AK-----G-------------------------------------
--------------------------MTCVLAINYGGRDEI---V-------RSIRD---
-----------------------------------C--------LKTGR--IS-------
------------------------------------------------------------
---CPEDVTEEL----IS------------TSLT-LP----------SV----P----D-
-PDIVVRSAGEK--RLSNFLL-W---QIA-YAE--LAFYDKLWPDWD---------SEDV
K-------KLCDDFA------S---------------R---TR---------------RY
G-----------------------------------------------------------
-----------------------------------GLSV---------------------
------------------------------
>Waddlia_chondrophila@WP_013181417.1
------------------------------------------------------------
-----------MTAANAVKSWKESPVI---------------------------------
-----------------------------------------SDKELEELHASP-------
------------------------IP----------------------------------
-----------K-HVALIPDGNRRWAKK--------------------------------
-------HC----ILPE----Q--GHKLGADSLLNIIKAGHQI-G-IETLTFFIFSTEN-
WLRPKKEINAQMKLLEKSLTLQK----PRMLE--NGVRFRPIGDLS--KFPPYLIELINR
TE----QE-TA--HLDN-------------------------------------------
--------------------------INVVFAMNYGGRDDI---K-------RAFIK---
-----------------------------------M--LN---AYEHRI--FT-------
------------------------------------------------------------
----KEEISENL----IS------------EYLD-TC----------EW----S----D-
-PDLLIRTSGES--RISNFLL-W---QLS-YAE--IYLTKKHWPEFS---------PRDF
L-------EAVIEFQ------H---------------R---ER---------------RL
G-----------------------------------------------------------
-----------------------------------GS-----------------------
------------------------------
>Frankia_sp.@KDA43524.1
------------------------------------------------------------
-------MALRNDVKTRFRDPHPHPSG---------------------------------
-----------------------------------------ARPPVL--PSRL-------
------------------------VP----------------------------------
-----------R-HVGIVMDGNGRWAKM--------------------------------
-------RG----LART----K--GHEAGEDALFDCVEGAIEL-G-VRWLSVFAFSTEN-
WKRSPDEVAFLMRFTDGVFGRRI----EDMHA--LGVRVRWAGRRP--RLWGNVIRRLES
SE----ER-TR--D-ND-----R-------------------------------------
--------------------------LTLVMCVNYGGRAEI---A-------DAAAA---
-----------------------------------I--AR---DVREGR--LR-------
------------------------------------------------------------
----VDRIDEAT----IG------------RYLD-EP----------DM----P----D-
-LDLVIRTSGEQ--RLSNFLL-W---QAA-YAE--FSFVETLWPDFD---------RRDL
W-------SACEDFA------R---------------R---DR---------------RY
G-----------------------------------------------------------
-----------------------------------GTVAHHV------------------
------------------------------
>Actinoplanes_missouriensis@YP_005460925.1
------------------------------------------------------------
---------------MSPRPPTPHISG---------------------------------
-----------------------------------------ARPPQL--PAAA-------
------------------------LP----------------------------------
-----------K-HVAIVMDGNGRWAKE--------------------------------
-------RG----LSRT----K--GHEQGEHSLFDTVEGAIEL-G-IPYLSAYAFSTEN-
WKRSPEEVRFLMGFNRDVIRRRR----DQLVD--LGVRVVWSGRAG--RLWKSVISELQT
AE----EM-SR--K-NS-----T-------------------------------------
--------------------------LTLQFCVNYGGQAEI---A-------DAAAA---
-----------------------------------I--AR---DVAAGR--LK-------
------------------------------------------------------------
----ADKVNEKT----IQ------------RYLY-HP----------EV----P----D-
-VDMFLRPSGEQ--RTSNFLL-W---QSA-YAE--MVYLDTLWPDFD---------RRHL
W-------YACELYA------Q---------------R---DR---------------RF
G-----------------------------------------------------------
-----------------------------------GALPNPVSPT---------------
------------------------------
>Saccharopolyspora_erythraea@YP_001103741.1
------------------------------------------------------------
----MLRRRGRGKDDPSVRPPDPHPSG---------------------------------
-----------------------------------------ARPPAL--PPEL-------
------------------------VP----------------------------------
-----------Q-HVAIVMDGNGRWANE--------------------------------
-------RG----LPRI----E--GHKRGEAVVLELARGAIEI-G-VKWLSLYAFSTEN-
WKRSPEEVRFLMGFNRDVIARRV----DELDG--LGVRVRWAGRKP--KLWRSVVKQLQD
AE----VR-TR--N-NE-----V-------------------------------------
--------------------------MNLTMCVNYGGRAEV---G-------DAARE---
-----------------------------------I--AR---LAAQGK--IN-------
------------------------------------------------------------
----PEKVDEQT----VA------------KYLY-QP----------EM----P----D-
-VDLFIRPSGEQ--RTSNFLL-W---QSA-YAE--LVFQDTLFPDVD---------RTHL
W-------RACEQYA------R---------------R---DR---------------RF
G-----------------------------------------------------------
-----------------------------------GAIDRAAQGAGEGAEDTPPTTETAQ
EGTR--------------------------
>Arthrobacter_aurescens@YP_947964.1
------------------------------------------------------------
-MVLGKKNRSTAARTAPVVAPYGHPSG---------------------------------
-----------------------------------------AVPPNI--PSEL-------
------------------------IP----------------------------------
-----------Q-HVAIVMDGNGRWANQ--------------------------------
-------RG----LPRI----E--GHKAGEPALLDVMAGAIEL-G-IKYVSVYAFSTEN-
WRRSPEEVRFLMGFNKDVLRRQR----NQLDE--WGVRIRWAGRRP--RLWGSVIRELEE
AE----DY-TR--A-ND-----T-------------------------------------
--------------------------CTLTMCVNYGGRAEI---A-------DAVSA---
-----------------------------------I--AH---DVAAGR--LK-------
------------------------------------------------------------
----PGSVSEKT----IQ------------RYLD-EP----------DL----P----D-
-VDLFLRSSGEQ--RLSNFLL-W---QSA-YAE--FVFMDTLWPDVD---------RRTL
W-------DAVEIYA------K---------------R---DR---------------RY
G-----------------------------------------------------------
-----------------------------------GAVDAAPAVN---------------
------------------------------
>Kineococcus_radiotolerans@YP_001363101.1
------------------------------------------------------------
------------MVAPPPHPSGARPPQ---------------------------------
------------------------------------------LPAEL-------------
------------------------VP----------------------------------
-----------R-HVAIVMDGNGRWANQ--------------------------------
-------RG----LPRV----E--GHKRGEASLLDVVAGAIEV-G-VTHVSAWAFSTEN-
WKRSPDEVRFLMGFNRDVIRRRR----DEMNS--WGVRVRWAGRRP--RLWRSVIDELEA
AE----EL-TK--D-NT-----V-------------------------------------
--------------------------CTLTMCVNYGGRAEL---A-------DAARA---
-----------------------------------I--AL---DVAAGT--LN-------
------------------------------------------------------------
----PARVDERT----VA------------RYLD-EP----------DM----P----D-
-VDLFWRSSGEQ--RTSGFLP-W---QAA-YAE--MVFSDTLWPDVD---------RRTL
W-------AAIETYA------E---------------R---DR---------------RY
G-----------------------------------------------------------
-----------------------------------GAADKPTA-----------------
------------------------------
>Nocardia_farcinica@YP_117662.1
------------------------------------------------------------
-MEPVILRRDPASATRTVRPPAPHPSG---------------------------------
-----------------------------------------ARPPQL--PPEL-------
------------------------VP----------------------------------
-----------N-HVALVMDGNGRWAQE--------------------------------
-------RG----LPRT----A--GHERGEAVLMDTVEGCIEI-G-VKWLSAYAFSTEN-
WRRSPEEVRFLMGFNRDVIRRRR----DEMHE--MGVRVRWAGRRP--RLWRSVIKELEV
AE----EL-TK--D-NT-----V-------------------------------------
--------------------------LTLTMCVNYGGRAEI---A-------DAARE---
-----------------------------------I--AR---RVAAGE--ID-------
------------------------------------------------------------
----PERVDERT----VA------------RFLD-EP----------DM----P----D-
-VDLFLRPSGEF--RTSNFLL-W---QSA-YAE--YVFQETLFPDFD---------RRNL
W-------EACLQYA------S---------------R---DR---------------RF
G-----------------------------------------------------------
-----------------------------------GTK----------------------
------------------------------
>Rhodopirellula_sallentina@WP_008689293.1
------------------------------------------------------------
-----MSTSRPSNSDNILNPETPSTSP---------------------------------
-----------------------------------------AAADPT--PEGN-------
------------------------LP----------------------------------
-----------R-HVAIIMDGNGRWAQG--------------------------------
-------RG----LPRI----E--GHRRGVATVRRTTEMASRL-K-LEALTLYCLSSEN-
WKRPKTELDFLMHLLRQYLIEER----RTLLE--QNLRLRFIGRVD--RLDEKVLREVER
TQ----KL-CR--D-NT-----G-------------------------------------
--------------------------TELVLAVDYGGRDEI---A-------RATRR---
-----------------------------------L--VT---KALEEG--LS-------
------------------------------------------------------------
----PDSIDEKL----VA------------ENLD-TQ----------GL----A----E-
-VDLMIRTGGDM--RISNFLL-W---QVS-YAE--FWFTQKCWPEFE---------DEDF
Q-------QALTDFG------E---------------R---TR---------------RF
G-----------------------------------------------------------
-----------------------------------GLVPN--------------------
------------------------------
>Planctomyces_brasiliensis@WP_013626985.1
------------------------------------------------------------
-----MKNSSPSVTTSTTDETIASFLE---------------------------------
-----------------------------------------QVDREK-------------
------------------------MP----------------------------------
-----------R-HIAVIMDGNGRWAQA--------------------------------
-------RG----LPRI----E--GHRQGANSVRAIIEAGVEL-G-LEQLTLYCLSSEN-
WKRPAAELSFLMYLLERYLVDER----PEILR--QDIQFSVIGRIE--DLSDAVRREIDT
TR----DL-SS--G-NG-----G-------------------------------------
--------------------------MRLCLALNYGARGEI---V-------DAVRH---
-----------------------------------L--AE---RVAAGE--LA-------
------------------------------------------------------------
----PEEIDEQL----LS------------DSMY-TA----------GM----P----D-
-PDLVVRTSGEM--RFSNFLL-W---QIS-YSE--LWVTDKFWPDFG---------KADF
I-------HAIREYA------G---------------R---SR---------------RF
G-----------------------------------------------------------
-----------------------------------GLKA---------------------
------------------------------
>Gemmata_obscuriglobus@WP_010047033.1
------------------------------------------------------------
-----------MISTAHDPRVYAASLG---------------------------------
------------------------------------------LTPEL-------------
------------------------LP----------------------------------
-----------R-HIAIIMDGNGRWAQR--------------------------------
-------QG----KERA----D--GHAQGAHSVDVITEECCRL-G-IGQLTLYCLSSEN-
WKRPKPEIDFLMALLKQYLLAER----EKIQR--QNIRFAVIGRRA--GLPDEVLAEIDE
NV----RL-TR--H-NT-----G-------------------------------------
--------------------------LTLCLAINYGSRGEI---V-------DAVQS---
-----------------------------------L--AR---RVRAGE--LA-------
------------------------------------------------------------
----PEEIDERA----IS------------GALY-TG----------GM----P----D-
-PDLLVRTAGEM--RVSNYLL-W---QIS-YAE--LWVTPKFWPEFD---------PPLL
H-------SALRDYA------R---------------R---ER---------------RF
G-----------------------------------------------------------
-----------------------------------GLNTDAST-----------------
------------------------------
>Blastopirellula_marina@WP_002655142.1
------------------------------------------------------------
------------MNSESSSQSVQSDLG---------------------------------
------------------------------------------VAAER-------------
------------------------LP----------------------------------
-----------R-HIAVIMDGNGRWAQR--------------------------------
-------QG----LPRV----E--GHRRGVTSVRRTTEECARL-G-IQQLTLYCLSSEN-
WKRPQYELDFLMHLLEQYMIEER----STIMA--NNIQVRIIGRRD--GIPEQVQHEMDR
TI----EL-SA--A-NT-----G-------------------------------------
--------------------------TTLCLAINYGGRGEM---V-------DAVRK---
-----------------------------------M--AT---AAAAGT--LE-------
------------------------------------------------------------
----PAKITEDA----IA------------AHLY-TA----------GM----P----D-
-PDLLIRTAGEM--RISNFLL-W---QIS-YAE--LWVTQQCWPEFC---------EETL
H-------QAIRDFA------G---------------R---DR---------------RF
G-----------------------------------------------------------
-----------------------------------GLKVDSAEGAT--------------
------------------------------
>Caulobacter_vibrioides@WP_010919785.1
------------------------------------------------------------
--------------------MPATTGP---------------------------------
-----------------------------------------QDVSGR--AGGP-------
----------------------ASTE----------------------------------
-----------RLHVAIIMDGNGRWAKQ--------------------------------
-------RG----MPRV----L--GHRAGVNALKRTVEGAQSQ-N-VGVLTVFGFSTEN-
WSRPPQEVSELMGLLKAYVESDL----ERLAK--AGVRVRIIGRRT--GLSPDIAEVIER
AE----RR-TA--Q-NS-----E-------------------------------------
--------------------------FVLQVAFNYGGQADI---T-------DAARA---
-----------------------------------F--AE---RVERGE--AK-------
------------------------------------------------------------
----ASDLNEKT----FE------------QFLS-TA----------SA----P----P-
-PDLIVRTSGER--RISNFLL-W---DCA-YAE--LVFQDVLWPDYG---------PEAL
A-------AAIAEYR------G---------------R---DR---------------RY
G-----------------------------------------------------------
-----------------------------------GVAADDVAVAG--------------
------------------------------
>Maricaulis_maris@WP_011643323.1
------------------------------------------------------------
------------------------------------------------------------
-----------------------------------------MTDDAS--ADRP-------
------------------------EP----------------------------------
-----------R-HTAIIMDGNGRWAKA--------------------------------
-------RG----RPRS----F--GHKRGVETVRKIVEHAGEL-G-VRYLTLFSFSTEN-
WSRPADEVGALFELLKHYVEADL----EGLAR--RGVRIRIIGRRD--NLGADLIAIIDR
AE----AR-TR--D-NT-----D-------------------------------------
--------------------------FHLTIAFNYGGRDEI---L-------RACQA---
-----------------------------------V--AK---EAASGA--LD-------
------------------------------------------------------------
----VSTLDEAR----LG------------GFLD-TE----------GL----P----D-
-VDLMIRTSGEQ--RISNFLL-W---QAA-YAE--LVFVEALWPDFT---------TDDL
A-------SAINTYH------Q---------------R---VR---------------RY
G-----------------------------------------------------------
-----------------------------------GVDAGAA------------------
------------------------------
>Simkania_negevensis@WP_013944519.1
------------------------------------------------------------
-----------MTYPNYTETEKPIFSR---------------------------------
-----------------------------------------EELSLL----DP-------
----------------------KKIP----------------------------------
-----------E-HVAIIMDGNRRWAKK--------------------------------
-------WN----KPVE----V--GHWQGAQTLDQIVRAAIGL-G-IKVLTVYSFSTEN-
WNRSSEEVDGLMHLLKTYLKTQR----EIMVK--EGVRLKSIGDLS--KLPEDVRQVLRE
TK----EA-TK--G-GS-----Q-------------------------------------
--------------------------IDLVLALNYGGRDDI---R-------RATLR---
-----------------------------------L--LD---EVEAGR--LR-------
------------------------------------------------------------
----REEITEKT----IS------------EFLD-TS----------QW----P----D-
-PDLLIRPSGDL--RISNFLI-W---QIS-YSE--IYYTDVLWPDFS---------KSHL
L-------SAVVDFQ------K---------------R---NR---------------RF
G-----------------------------------------------------------
-----------------------------------L------------------------
------------------------------
>Treponema_socranskii@WP_021329932.1
------------------------------------------------------------
-------------------MTSLDMSR---------------------------------
------------------------------------------------------------
------------------------LP----------------------------------
-----------R-HVAIIMDGNGRWAER--------------------------------
-------QH----KNRS----A--GHYAGAEQAKKIVGAASAL-G-IEYVTLYIFSTEN-
WKRTAEETGYLMSLIKNHLRAEF----AFYKK--NKIRLLHLGDIA--GLPEDIRKEIRS
AT----AE-TA--H-FT-----G-------------------------------------
--------------------------TTLVMAINYGGRDEI---V-------RGVKK---
-----------------------------------L--IE---AHAYAS-----------
------------------------------------------------------------
----ADEIDEDA----LS------------SSFD-IP----------DL----P----D-
-VDLLIRTGGEK--RLSNFLL-W---HAS-YAE--LVFTDTLWPDYG---------EDEL
Y-------GHIEQFQ------K---------------R---TR---------------RF
G-----------------------------------------------------------
-----------------------------------AVLA---------------------
------------------------------
>Spirochaeta_africana@WP_014456022.1
------------------------------------------------------------
------------------------------------------------------------
-----------------------------------------MKQSA--------------
------------------------LP----------------------------------
-----------Q-HIGIIMDGNGRWAKK--------------------------------
-------RF----KPRT----A--GHQQGLKTAKRIVKAAREI-G-IPYLTLYAFSTEN-
WKRAQDEVSFLINLIHTYLRKEL----DFYRE--NRVRIVYSGDAA--ALPAEIRDDIRS
VM----ND-TA--G-YD-----G-------------------------------------
--------------------------LTVNLALNYGGRNEI---A-------RAAQA---
-----------------------------------V--VI---EHPERD--FT-------
------------------------------------------------------------
----RQPISETD----IR------------QHLD--T-----A----AL----P----D-
-PDLIIRTGGDL--RLSNFLL-W---GSA-YSE--LYFTKILWPDFS---------ERDL
R-------AAVQEFQ------R---------------R---TR---------------RF
G-----------------------------------------------------------
-----------------------------------GVHE---------------------
------------------------------
>Sphingobium_indicum@EIM68479.1
------------------------------------------------------------
-------------------MATQAKPD---------------------------------
-----------------------------------------LTSGAP--DHGA-------
------------------------------------------------------------
-----------R-HVAIIMDGNGRWAKK--------------------------------
-------RF----LPRI----A--GHRAGVEAVRRVARAAREL-G-LECLTLYAFSSEN-
WKRPASEVTDLMGLLRHFIQSDL----DEFHA--NCVRLRIIGNYR--ALDPSLVDLIDN
AV----AR-TA--G-NS-----G-------------------------------------
--------------------------PILAIALNYGAQDEL---V-------RMAQT---
-----------------------------------L--AR---RVAAGE--IA-------
------------------------------------------------------------
----AEEIGIAD----VD------------AALY-TA----------DL----P----P-
-LDLMIRTSGEQ--RLSNFML-W---QAA-YAE--LYFTDILWPDFD---------GRAL
A-------AALDAFR------L---------------R---DR---------------RF
G-----------------------------------------------------------
-----------------------------------GL-----------------------
------------------------------
>Sphingomonas_wittichii@WP_011951312.1
------------------------------------------------------------
-----------------MSGLSASSAS---------------------------------
-----------------------------------------STLADA----GT-------
------------------------AP----------------------------------
-----------R-HVAIIMDGNGRWAKR--------------------------------
-------RF----LPRV----A--GHRAGAEAVRTTVKAAADM-G-LQALTLYAFSSEN-
WRRSTEEVSDLMGLLRHYLRKEV----AELDR--NGIRLRTIGDIN--GLEGDLVDLVRE
GV----ER-TK--H-NR-----R-------------------------------------
--------------------------LDFVLALNYGAQDEM---V-------RAVRE---
-----------------------------------I--AA---DVRDGR--LA-------
------------------------------------------------------------
----PEDICSAV----ID------------GRLD-TQ----------DL----P----P-
-LDLLIRTSGER--RLSNFLL-W---QAA-YAE--LLFVDTLWPDFD---------GAAL
A-------AAIADFG------A---------------R---ER---------------RF
G-----------------------------------------------------------
-----------------------------------GR-----------------------
------------------------------
>Nitrosococcus_oceani@WP_002810874.1
------------------------------------------------------------
---------------MDSGQLEGQSSK---------------------------------
------------------------------------------------------------
------------------------IP----------------------------------
-----------S-HVAIIMDGNGRWAKQ--------------------------------
-------RN----RPRF----Y--GHRAGVEAVEGVLRACADT-G-VRVLTLFAFSSEN-
WRRPSQEVQLLMELLASAVSNRL----QQIQE--QNVCLRIIGDRS--KFPEALQTEMAK
AE----AL-TA--Q-ND-----G-------------------------------------
--------------------------ITLVVAANYGGRWDI---T-------QAVKQ---
-----------------------------------V--AA---KVEEGR--IA-------
------------------------------------------------------------
----VDSITPEV----FA------------AHLS-LA----------GL----P----E-
-PDLFIRTGGEQ--RVSNFLL-W---QLA-YTE--FYFTDILWPDFN---------EAAF
A-------RAIKTFV------R---------------R---ER---------------RF
G-----------------------------------------------------------
-----------------------------------QTSEQVESLRRA-------------
------------------------------
>Acidithiobacillus_ferrooxidans@WP_012536524.1
------------------------------------------------------------
-----------------MPSADLTPPA---------------------------------
------------------------------------------------------------
------------------------MP----------------------------------
-----------R-HIAVIMDGNGRWAYR--------------------------------
-------RH----LPRV----A--GHRRGAEVVREMVQSCADL-G-IPYLTLFAFSTEN-
WRRPAIEVRLLMNLFRLLLRREA----RKLHE--NGVRLRIIGDRS--ALDPEICQLIDE
AE----AL-TR--N-NQ-----R-------------------------------------
--------------------------LQLNLAVNYGGRWDI---A-------QAARA---
-----------------------------------A--MA---AVQAGD--LA-------
------------------------------------------------------------
----LEDFSAAH----IA------------RHLC-LA----------DI----P----E-
-PDLLIRTGGEE--RISNFLL-W---QLA-YTE--FYFSDTLWPDFN---------RAAL
E-------HALHSFA------H---------------R---QR---------------RF
G-----------------------------------------------------------
-----------------------------------RTGDQVLEGDCSVSD----------
------------------------------
>Burkholderia_cenocepacia@WP_006478494.1
------------------------------------------------------------
----------------------MTYTS---------------------------------
-----------------------------------------STVRVP--DVGV-------
------------------------VP----------------------------------
-----------R-HIAIIMDGNGRWATE--------------------------------
-------RR----LPRV----A--GHTRGVDAVRAVVEGCARA-G-VEYLTLFAFSSEN-
WRRPNDEVSFLMRLFITALEREV----GKLHA--NGIRLRVVGDLD--RFEPRIRELIRR
AE----TK-TA--R-NT-----R-------------------------------------
--------------------------LTLTIAANYGGRWDI---L-------QATKK---
-----------------------------------L-VEQ---AVREGR-----------
------------------------------------------------------------
----EVEVTEDA----FA------------PHLA-------------MA--YAP----E-
-PDLFIRTGGEQ--RVSNFLL-W---QLA-YAE--FYFTDKYWPDFD---------GAAL
A-------DAMASYT------E---------------R---ER---------------RF
G-----------------------------------------------------------
-----------------------------------RTSAQLEPQSQNADSLSC-------
------------------------------
>Nitrosomonas_eutropha@WP_011635051.1
------------------------------------------------------------
---------------------MPSILS---------------------------------
-----------------------------------------STRGIP--ETGM-------
------------------------IP----------------------------------
-----------K-HIAIIMDGNGRWAKQ--------------------------------
-------RY----LPRI----A--GHTQGVEAVRGTIKACIER-G-VPYLTVFAFSSEN-
WRRPAEEVKLLMQLFLAALEREV----TSLHE--NGVRFRVIGDLS--KFDPRVIECVRH
GE----ML-TA--G-NT-----R-------------------------------------
--------------------------LHFTVAANYGGRWDI---M-------QAVRK---
-----------------------------------M--IA----QRSDS-----------
------------------------------------------------------------
----TMDFNESD----LS------------RYLT-MA----------DA----P----E-
-PDLFIRTGGEC--RISNFLL-W---QLA-YTE--LYFTDTLWPDFN---------VSTL
D-------KAILSYQ------K---------------R---ER---------------RF
G-----------------------------------------------------------
-----------------------------------QTSEQLASRQEIKDTILNENKV---
------------------------------
>Dechloromonas_aromatica@WP_011287497.1
------------------------------------------------------------
-------------------MAFFSSST---------------------------------
-----------------------------------------RQVPEA----AA-------
------------------------VP----------------------------------
-----------K-HVAVIMDGNGRWAKK--------------------------------
-------RF----LPRV----A--GHVKGVELVREMVRACLER-G-VQYLTLFAFSSEN-
WRRPQEEVTLLMQLFVKALEQEV----EKLDR--NGVRLRVIGDLE--RFEPRLQELIRQ
AE----AK-TA--G-NT-----R-------------------------------------
--------------------------LDLTIAANYGGRWDI---M-------QATNQ---
-----------------------------------M--LAAHPEKRAGW-----------
------------------------------------------------------------
--------QECD----LE------------PHLS-MS----------FA----P----E-
-PDLFIRTGGEE--RISNFLL-W---QLA-YTE--LYFTPTLWPDFD---------TTEF
D-------KAIVSFQ------Q---------------R---ER---------------RF
G-----------------------------------------------------------
-----------------------------------RTSEQLVEKNNA-------------
------------------------------
>Aeromonas_hydrophila@WP_011705097.1
------------------------------------------------------------
--------------MSLLAAVGDCANS---------------------------------
------------------------------------------------------------
-----------------------SLP----------------------------------
-----------R-HVAIIMDGNGRWAQN--------------------------------
-------RG----KMRV----Y--GHKAGVKSVREAVTFAARA-K-IEALTLFAFSSEN-
WRRPEGEVSALMELFMTVLGREV----KKLHS--NGIRLKVIGDTA--RFSERLQAKIAK
AE----AL-TA--N-NQ-----G-------------------------------------
--------------------------LTLNIAANYGGQWDI---A-------QAARK---
-----------------------------------L--AR---AVASGE--LA-------
------------------------------------------------------------
----ADQIDEAM----LG------------REVC-MA----------DL----P----P-
-VDLLIRTGGDH--RISNFVL-W---QLA-YAE--LYFTPVLWPDFN---------EAEF
S-------EAVASFV------A---------------R---ER---------------RF
G-----------------------------------------------------------
-----------------------------------CTGEQIRELIAEQQTG---------
------------------------------
>Escherichia_coli@KEGG_ispU
------------------------------------------------------------
-----------------MMLSATQPLS---------------------------------
---------------------------------------------------EK-------
------------------------LP----------------------------------
-------AHGCR-HVAIIMDGNGRWAKK--------------------------------
-------QG----KIRA----F--GHKAGAKSVRRAVSFAANN-G-IEALTLYAFSSEN-
WNRPAQEVSALMELFVWALDSEV----KSLHR--HNVRLRIIGDTS--RFNSRLQERIRK
SE----AL-TA--G-NT-----G-------------------------------------
--------------------------LTLNIAANYGGRWDI---V-------QGVRQ---
-----------------------------------L--AE---KVQQGN--LQ-------
------------------------------------------------------------
----PDQIDEEM----LN------------QHVC-MH----------EL---AP------
-VDLVIRTGGEH--RISNFLL-W---QIA-YAE--LYFTDVLWPDFD---------EQDF
E-------GALNAFA------N---------------R---ER---------------RF
G-----------------------------------------------------------
-----------------------------------GTEPGDETA----------------
------------------------------
>Pseudomonas_aeruginosa@WP_023443072.1
------------------------------------------------------------
------------------MEKTRKDVC---------------------------------
------------------------------------------------------------
------------------------VP----------------------------------
-----------R-HVAIIMDGNNRWAKK--------------------------------
-------RL----LPGV----A--GHKAGVDAVRAVIEVCAEA-G-VEVLTLFAFSSEN-
WQRPADEVSALMELFLMALRREV----RKLDE--NGIRLRIIGDRT--RFHPELQAAMRE
AE----AA-TA--G-NT-----R-------------------------------------
--------------------------FLLQVAANYGGQWDI---V-------QAAQR---
-----------------------------------L--AR---EVQGGH--LA-------
------------------------------------------------------------
----ADDISAEL----LQ------------GCLV-TG----------DQ----P----L-
-PDLCIRTGGEH--RISNFLL-W---QLA-YAE--LYFSDLFWPDFK---------HAAM
R-------AALADFS------K---------------R---QR---------------RF
G-----------------------------------------------------------
-----------------------------------KTSEQVEAEARPSC-----------
------------------------------
>Methylococcus_capsulatus@YP_113090.1
------------------------------------------------------------
----------MVFSPDNVKPVASAPED---------------------------------
-----------------------------------------GARMRR-------------
------------------------IP----------------------------------
-----------R-HVAIVMDGNGRWAQE--------------------------------
-------RY----LPRT----A--GHRAGVGAVRKVVEHCAKR-G-VEALTLFAFSSEN-
WRRPEQEVSVLMELFLSTLERET----EKLHQ--NGVRLRIIGDRA--AFGEALRERMDA
AE----SL-TR--S-NT-----G-------------------------------------
--------------------------LQLAIAANYGGRWDI---V-------QAAQT---
-----------------------------------L--AE---KVRRGE--LS-------
------------------------------------------------------------
----PEQITADR----LQ------------QQLA-LA----------DL----P----E-
-PDLFIRTGGER--RISNFLL-W---QLA-YTE--LYFTPVLWPEFD---------EEAL
D-------LAFEDYA------G---------------R---QR---------------RF
G-----------------------------------------------------------
-----------------------------------FTGDQVAGRMP--------------
------------------------------
>Chlorella_variabilis@jgi_29281Cv
------------------------------------------------------------
------------------------------------------------------------
------------------------------------------------------------
------------------------------------------------------------
------------------MDGNSRWAAA--------------------------------
-------RK----RPAA----F--GYQQGVEALRSVVRCCHSW-R-VPCLTVYAFSAEN-
WARPAAEVDALLALMERTLAAEV----AELAA--QGVRLRFIGELG--MLPQSLQRQMRS
AE----LA-TG--D-NS-----D-------------------------------------
--------------------------LHLTVAVSYSGRQDV---T-------LAVQE---
-----------------------------------I--AR---LAAGGE--LR-------
------------------------------------------------------------
----PADVTPAL----IE------------QHLA-TR----------QL----PHAWRH-
-PDLLIRTSGER--RLSNFLT-W---ECA-YSE--LYFSDVMWPDFG---------EKEL
F-------QALEDYA------Q---------------R---ER---------------RF
G-----------------------------------------------------------
-----------------------------------SRRRP--------------------
------------------------------
>Chlamydomonas_reinhardtii@XP_001699585.1
------------------------------------------------------------
------------------------------------------------------------
------------------------------------------------------------
------------------------VP----------------------------------
-----------A-HVAAVMDGNHRWGTS--------------------------------
-------HG----GDWR----R--GHEEGVNALRRVVQFCRED-G-VKALTVYAFSCEN-
WGRSASEVGFLMGLLERTLDAVL----PDLQK--HGVRLTFAGDRA--ALPESLQRAMQR
AE----AA-TG--S-CT-----G-------------------------------------
--------------------------LVLCVALSYGARQDI---T-------RAAQE---
-----------------------------------L--CR---RVAEGS--LA-------
------------------------------------------------------------
----PEQVGGAA----WG-----------------------------GVTGQVG----D-
-PDLLIRTSGEQ--RLSNFLL-W---ECA-YTE--LYFTDACWPDFD---------RPHW
D-------AAMQHYA------T---------------R---TR---------------RF
G-----------------------------------------------------------
-----------------------------------R------------------------
------------------------------
>Streptococcus_pneumoniae@WP_000466716.1
------------------------------------------------------------
---------MFGFFKKDKAVEVEVPTQ---------------------------------
------------------------------------------------------------
------------------------VP----------------------------------
-----------A-HIGIIMDGNGRWAKK--------------------------------
-------RM----QPRV----F--GHKAGMEALQTVTKAANKL-G-VKVITVYAFSTEN-
WTRPDQEVKFIMNLPVEFYDNYV----PELHA--NNVKIQMIGETD--RLPKQTFEALTK
AE----EL-TK--N-NT-----G-------------------------------------
--------------------------LILNFALNYGGRAEI---T-------QALKL---
-----------------------------------I--SQ---DVLDAK--IN-------
------------------------------------------------------------
----PDDITEEL----IG------------NYLF-TQ----------HL----PKDLRD-
-PDLIIRTSGEL--RLSNFLP-W---QGA-YSE--LYFTDTLWPDFD---------EAAL
Q-------EAILAYN------R---------------R---HR---------------RF
G-----------------------------------------------------------
-----------------------------------GV-----------------------
------------------------------
>Staphylococcus_aureus@WP_000473698.1
------------------------------------------------------------
--------------MFKKLINKKNTIN---------------------------------
-----------------------------------------NYNEEL--DAAN-------
------------------------IP----------------------------------
-----------E-HIAIIMDGNGRWAKK--------------------------------
-------RK----MPRI----K--GHYEGMQTIKKITRAASDI-G-VKYLTLYAFSTEN-
WSRPESEVNYIMNLPVNFLKTFL----PELIE--KNVKVETIGFTE--KLPNSTIEAINN
AK----EK-TA--N-NT-----G-------------------------------------
--------------------------LKLIFAINYGGRAEI---V-------HSIKN---
-----------------------------------M--FE---ELQQQG--LS-------
------------------------------------------------------------
----SDVIDETF----ID------------NHLM-TK----------DY----P----D-
-PELLIRTSGEQ--RISNFLI-W---QVS-YSE--FIFNQKLWPDFD---------EDEL
I-------ECIKIYQ------S---------------R---QR---------------RF
G-----------------------------------------------------------
-----------------------------------GLSEE--------------------
------------------------------
>Bacillus_subtilis@CCU58226.1
------------------------------------------------------------
---MLNILKNWKNQQTAASNLERYTKE---------------------------------
-----------------------------------------DILK------GE-------
------------------------IP----------------------------------
-----------E-HIAIIMDGNGRWAKK--------------------------------
-------RS----LPRI----A--GHHEGMKVVKRTTKLANEL-G-VKVLTLYAFSTEN-
WKRPKMEVDFLMKLPEEFLNTYL----PELVE--ENVQVRIIGDET--ALPAHTLRAIEK
AV----QD-TA--Q-ND-----G-------------------------------------
--------------------------MILNFALNYGGRTEI---V-------SAAKS---
-----------------------------------L--AE---KVKEGS--LN-------
------------------------------------------------------------
----IEDIDESL----FS------------TYLM-TE----------SL----Q----D-
-PELLIRTSGEI--RLSNFML-W---QVA-YSE--FVFTDVLWPDFK---------EDHF
L-------QALGEFQ------Q---------------R---GR---------------RF
G-----------------------------------------------------------
-----------------------------------GI-----------------------
------------------------------
>Natranaerobius_thermophilus@WP_012447890.1
------------------------------------------------------------
------------------MESLQTYLN---------------------------------
-----------------------------------------KIDYQN-------------
------------------------VP----------------------------------
-----------R-HIAIIMDGNGRWAKS--------------------------------
-------RA----LPRI----A--GHRAGVEAIKRVSEISQEI-G-IEIITMFAFSTEN-
WKRPKKEVEFLMSLPKEYLKKEL----QNLKE--NNIKITIMGDTS--AIPAKTLEVIEQ
GV----EE-TK--N-NT-----A-------------------------------------
--------------------------LNLNFALNYGGRAEI---V-------QAVRK---
-----------------------------------I--AA---KASDRE--ID-------
------------------------------------------------------------
----PKTISEDI----IS------------QHLY-NP----------EI----P----D-
-PDLMIRSSGEQ--RLSNFLL-W---QLA-YSE--LWFPEVYWPDFQ---------KEHL
L-------QAVLAYQ------N---------------R---ER---------------KF
G-----------------------------------------------------------
-----------------------------------GVNS---------------------
------------------------------
>Hydrogenobaculum@WP_015419828.1
------------------------------------------------------------
-----------------------MDLN---------------------------------
------------------------------------------------------------
------------------------VP----------------------------------
-----------K-HIAIIMDGNGRWAQE--------------------------------
-------KG----KSRF----Y--GHYAGAEVVEPVTLKAKEL-G-VGYLTLFAFSTEN-
WKRPKEEIDVLFKLFKEYLIRKE----ESILK--NGIKMKFIGRKD--RIPQELLQYMDS
IE----QK-SE--K-NN-----A-------------------------------------
--------------------------ITLTLAVDYGGLDDI---T-------RAFNK---
-----------------------------------L--------LSSGRLVSQ-------
------------------------------------------------------------
----KNQVTQED----IK------------RALD-TH----------FL----P----A-
-VDLLIRTGNEK--RISNFLL-W---DIA-YAE--IFFCEKYWPDFT---------PEDL
C-------MIVEDFS------K---------------R---KR---------------RF
G-----------------------------------------------------------
-----------------------------------AVQPVDMI-----------------
------------------------------
>Thermocrinis_ruber@WP_025305388.1
------------------------------------------------------------
------------------------MLK---------------------------------
------------------------------------------------------------
------------------------IP----------------------------------
-----------R-HIAVIMDGNGRWAKE--------------------------------
-------RG----LPRI----A--GHYEGVKRAEEVVYACQEL-G-VEFLTLYTFSTEN-
WKRPKEEIKALFELFENYLTKKV----PELKK--RDIKLKFIGRRD--RLPKSTLKVMDY
AE----KE-TK--N-CT-----S-------------------------------------
--------------------------LTVILAVDYGGRDEI---I-------RAVNK---
-----------------------------------L--------LNSG------------
------------------------------------------------------------
----IKSITEEQ----FA------------QFLD-LV----------GI----P----E-
-PDLLIRTAGEE--RVSNFLL-W---HIA-YTE--FYFSPVYWPDFT---------KEEL
I-------KALEDFS------C---------------R---ER---------------KF
G-----------------------------------------------------------
-----------------------------------AVL----------------------
------------------------------
>Aquifex_aeolicus@WP_010880793.1
------------------------------------------------------------
-----------------------MSLK---------------------------------
------------------------------------------------------------
------------------------LP----------------------------------
-----------E-HVAIIMDGNGRWARQ--------------------------------
-------RG----LPRV----A--GHYRGAEVAEDIIEYCIEL-G-IKHLTLFAFSTEN-
WNRPKEEVKALFELMENYIRSKR----EKLYS--LGVRVRLIGRRD--RLSRGLVNLMEE
LE----SD-SK--D-FK-----N-------------------------------------
--------------------------LFLNVAIDYGGRDDI---L-------RAVKK---
-----------------------------------I--ME-----------VQ-------
------------------------------------------------------------
----PSKLDEET----FS------------QFLD-LS----------CS----P----D-
-PDLLIRTAGEK--RISNFLL-W---NLA-YTE--LYFTDTLWPDFT---------REEF
M-------KALEDYS------R---------------R---KR---------------KF
G-----------------------------------------------------------
-----------------------------------RVLDE--------------------
------------------------------
>Hydrogenivirga_sp.@WP_008286283.1
------------------------------------------------------------
------------------------------------------------------------
------------------------------------------------------------
------------------------------------------------------------
------------------------------------------------------------
-------------MPRI----M--GHYRGAEVAEEITKACIDI-G-VEYLTLFAFSTEN-
WNRPKEEVELLFDLLRNYLTGKK----EELID--LGVRLKFIGRRD--RIGKDLRLLMEE
LE----RDTSK--D-YR-------------------------------------------
--------------------------ITVVLAVDYGGRDDI---L-------RAVNK---
-----------------------------------L--IR-----------LE-------
------------------------------------------------------------
----FDHIDEDT----FS------------HFLD-LG----------DI----P----D-
-PDLLIRTAGER--RISNFLL-W---NLA-YTE--LYFTEVCWPEFT---------VEEL
Q-------RAIEDFS------N---------------R---KR---------------KF
G-----------------------------------------------------------
-----------------------------------RVLDE--------------------
------------------------------
>Ostreococcus_lucimarinus@XP_001420739.1
------------------------------------------------------------
---LLGFPGILNLPRGAVSRWDSKPSA---------------------------------
---------------------------------------LRDLARDQ-------------
------------------------VP----------------------------------
-----------R-HVAIIMDGNSRWAER--------------------------------
-------RR----LPRT----I--GHERGVNALRGVVKCCVAW-G-ISTLTVFAFSQEN-
WGRNQAEIEELMALVETAMREEL----PLLVK--EGVRVEVIGDLS--KVNEGVRSAVTR
AM----EA-TK--D-ND-----S-------------------------------------
--------------------------LRLVVALSYGGRQDI---V-------QAAKT---
-----------------------------------L--AQ---KVADGE--MR-------
------------------------------------------------------------
----AEDIDEAA----LS------------AHLS--TYDARAATNEIDF----A---QA-
-PDLLIRTSGEQ--RLSNFLL-W---DLA-YTE--LYFAQMFWPEFG---------EAEL
R-------RALYAYA------K---------------R---DR---------------RF
G-----------------------------------------------------------
-----------------------------------GRT----------------------
------------------------------
>Micromonas_pusilla@XP_003063392.1
------------------------------------------------------------
------------------------------------------------------------
------------------------------------------------------------
------------------------------------------------------------
------------------MDGNARWASA--------------------------------
-------RG----LAPS----I--GHERGVEALREVVRCCAAW-E-IPAMTVFAFSHEN-
WRRSREEVEHLMALLRDCLRDEL----PTLTK--ENVRVCVMGDLG--MVEDDLRRAVRD
AI----DA-TS--N-ND-----G-------------------------------------
--------------------------LRLCVALSYGGRQDI---V-------AATRA---
-----------------------------------I--AA---EASAGL--LD-------
------------------------------------------------------------
----PSEITERT----FA------------ERLA--S----------GR--ALPERVRE-
-PDLVIRTSGEQ--RLSNFLL-W---ESA-YAE--LYFCEKTWPEFD---------EAAL
R-------DAMGEYA------R---------------R---SR---------------RF
G-----------------------------------------------------------
-----------------------------------ERA----------------------
------------------------------
>Chlorobium_limicola@WP_041465627.1
------------------------------------------------------------
-MARLAPMDLSSAFKPHWFSADIDSDD---------------------------------
-----------------------------------------AKAQEE--LKTS-------
----------------------CELP----------------------------------
-----------R-HIAIIMDGNGRWARL--------------------------------
-------KG----KTRI----E--GHAGGVDSVRDVVEACTQL-G-IGYLTLFTFSTEN-
WKRPEKEVSALMQLLIKVLRKET----RELHD--NNIRLNVIGNIN--LLPEKVSDVLRE
TM----EL-TK--N-NS-----R-------------------------------------
--------------------------LVLSIALSYSGKWDI---L-------QACRS---
-----------------------------------M--AF---DVQSGH--IN-------
------------------------------------------------------------
----PQNIDEQL----FE------------SYLS-TR----------SL----P----D-
-PELLIRTSGEF--RISNFML-W---QSA-YSE--IYFTNTYWPDFR---------RAQL
Y-------DAIRDFQ------S---------------R---ER---------------RF
G-----------------------------------------------------------
-----------------------------------QTSEQINTSQTVNSKI---------
------------------------------
>Prosthecochloris_aestuarii@YP_002015105.1
------------------------------------------------------------
-------MDFSTSLTPHWFKTTSNSED---------------------------------
-----------------------------------------SVAQQDLKLHCQ-------
------------------------LP----------------------------------
-----------R-HIAVIMDGNGRWAKE--------------------------------
-------NG----KSRI----E--GHIAGVESVRDIVEACAQL-Q-IAYLTLFTFSTEN-
WKRPEKEISALMQLLIKVLRKEA----IKLHE--NNIRLHVIGNIE--RLPEKVQQTLNE
TI----AL-TA--K-NT-----G-------------------------------------
--------------------------LTLSIALSYSGKWDI---L-------QACRK---
-----------------------------------I--AE---EAAAGA--LD-------
------------------------------------------------------------
----PKKINEQL----IE------------SYLS-TR----------AI----P----D-
-PELLIRTSGEL--RISNFLL-W---QSA-YSE--IFFTRTYWPEFR---------RKQL
Y-------EAIRDFS------A---------------R---ER---------------RF
G-----------------------------------------------------------
-----------------------------------LTSEQLKDNKAR-------------
------------------------------
>Chloroherpeton_thalassium@YP_001997578.1
----------------------------------------------------MHTVLKSI
KQVAADLKSNPEASTRSTQDPQDAKLQ---------------------------------
-----------------------------------------ESLKVS----GA-------
------------------------IP----------------------------------
-----------E-HIAIIMDGNGRWAKS--------------------------------
-------QG----QVRV----S--GHHAGLKSVRDIVEACAQL-G-VKYLTLYAFSKEN-
WRRPKTEVAALMRLLVRALREET----QKLHE--NNIRLNVIGNMQ--DLPQKVSAVLHD
SM----AL-MK--Q-NT-----K-------------------------------------
--------------------------MTLTLALSYSGRWEI---L-------QATKR---
-----------------------------------I--AE---EVKKGF--LH-------
------------------------------------------------------------
----PDEITDAT----FE------------QYLA-TA----------GM----P----N-
-PELLIRTSGEF--RLSNFLL-W---QLA-YTE--IYISNNFWPDFR---------RNQL
Y-------DAIRAFQ------Q---------------R---ER---------------RY
G-----------------------------------------------------------
-----------------------------------LTSEQIGTLKPAMKSAAGTMTAVLP
SDNQR-------------------------
>Ignavibacterium_album@YP_005845476.1
------------------------------------------------------------
--------------MSKKKSASDEKLQ---------------------------------
-----------------------------------------NELKKS----GE-------
------------------------IP----------------------------------
-----------K-HIAIIMDGNGRWAKK--------------------------------
-------RG----LPRV----A--GHKRGVDTVKDIVEACAEI-G-VKYLTLYTFSTEN-
WKRPKEEVSTLMRLLLNSLRDRV----DELCE--NDIRLTTIGDTD--SLPYEVQKQLKA
DI----ER-TK--N-NK-----K-------------------------------------
--------------------------MILNLALSYSGRWEI---I-------EAVKK---
-----------------------------------I--SR---AVEKGD--LK-------
------------------------------------------------------------
----PDEINEQL----FS------------KFLT-TK----------DL----P----D-
-PDLVIRTSGEF--RVSNFLL-W---QIA-YSE--FVITDIYWPDFN---------RHHL
Y-------ESIRAFQ------K---------------R---ER---------------RF
G-----------------------------------------------------------
-----------------------------------KVSEQIKKEVNSKGVTNAEKLPSQI
S-----------------------------
>Melioribacter_roseus@YP_006528131.1
------------------------------------------------------------
--------------MRKKLTNKELQAI---------------------------------
-----------------------------------------EEVKSK----GN-------
------------------------IP----------------------------------
-----------R-HIAIIMDGNGRWAKK--------------------------------
-------RN----LPRV----A--GHRKGVEIVRLVVEACVAL-G-VDVLTLYTFSTEN-
WRRPKDEVSTLMRLIVKSLQTET----DELNQ--NNIRLTTIGNKD--ILPDIVRNELDN
AI----AK-TA--G-NT-----K-------------------------------------
--------------------------MTLNLALSYSGRWEL---V-------QAIKT---
-----------------------------------I--IE---QVENGK--VD-------
------------------------------------------------------------
----KNELDEKL----VS------------DYLN-TA----------GL----P----D-
-PDLLIRSGGEF--RISNFLL-W---QIA-YSE--IFISKVLWPDFR---------CRHL
L-------EAITDYQ------S---------------R---ER---------------RF
G-----------------------------------------------------------
-----------------------------------MVSEQIKNNGLFNINRNNNGDNKKI
IEA---------------------------
>Fervidobacterium_nodosum@WP_011994649.1
------------------------------------------------------------
-------------------MMNNSTNN---------------------------------
------------------------------------------------------------
------------------------VP----------------------------------
-----------I-HIAFIMDGNGRWAKK--------------------------------
-------QG----KPRT----Y--GHYVGAYKIEDVVKWCANR-G-VKYTTFYAFSTEN-
WKRPMEEVNFIFGLLENKIHEFY----ERMNK--EGVRLRFIGRID--KLPSSLKDKCLE
YE----EK-TK--N-NS-----R-------------------------------------
--------------------------IQVIMAFNYGGRNEI---I-------DGIKR---
-----------------------------------L--ME---DTKKGN--IT-------
------------------------------------------------------------
----PDKLDENS----FR------------NYLY-AP----------DV----P----D-
-PDLVIRTSGEM--RISNFLI-W---QIA-YSE--LYFSKLLWPEFT---------EEEL
Q-------KAIDEYS------N---------------R---DR---------------RF
G-----------------------------------------------------------
-----------------------------------GIK----------------------
------------------------------
>Thermosipho_melanesiensis@WP_012057487.1
------------------------------------------------------------
------------------------------------------------------------
------------------------------------------------------------
------------------------ML----------------------------------
-----------K-HIAFIMDGNGRWAQK--------------------------------
-------RN----KPRM----Y--GHYVGAYKIEEVVRWCAKR-G-VKYTTFYAFSTEN-
WKRPKGEVNFIFGLLQSKISEFY----ERMNK--EGVKLVFSGRLE--ELGKNIYNICKE
YE----EK-TK--N-NE-----K-------------------------------------
--------------------------IVVNMAINYGGRAEI---V-------DAVKK---
-----------------------------------F--LE-----------QR-------
------------------------------------------------------------
----QKEIDEET----FR------------KFLY-RP----------EV----P----D-
-PDLIIRTSGEM--RLSNFLT-W---QSA-YSE--LYFTDVLWPDFS---------EDDL
Q-------KALEDYE------K---------------R---NR---------------KF
G-----------------------------------------------------------
-----------------------------------GIK----------------------
------------------------------
>Petrotoga_mobilis@WP_012208455.1
------------------------------------------------------------
-----------------MENISMKLSK---------------------------------
------------------------------------------------------------
------------------------VP----------------------------------
-----------A-HVGIIMDGNGRWATK--------------------------------
-------SG----YDRN----Y--GHQRGAETALKVIEWSKEF-G-INYLTLYTFSEEN-
WKRPQNEIEFLFDLLIRYFEDNL----KRIIE--NGVNVRFLGRIN--KLPESLIKTCKE
IE----DI-SK--N-NK-----D-------------------------------------
--------------------------FNLIFALNYSGRQEI---V-------DAVNK---
-----------------------------------I--------LKEKK-----------
------------------------------------------------------------
-----TTITKED----ID------------SNLY-LP----------DV----P----Y-
-PDLIIRTAGEE--RLSNFLL-W---QSA-YSE--LYFTETLWPDFS---------YDDY
F-------NALLDYS------K---------------R---ER---------------RF
G-----------------------------------------------------------
-----------------------------------GISSKSKDMEENL------------
------------------------------
>Marinitoga_piezophila@WP_014295603.1
------------------------------------------------------------
------------------------------------------------------------
-----------------------------------------MTAIRK-------------
------------------------IP----------------------------------
-----------T-HVGIIMDGNGRWAKQ--------------------------------
-------RG----LKRT----M--GHEKGAKVAEDVIQWASDF-G-IKYLTLYSFSTEN-
WKRPPEEVKYLFSLMVRYLESRL----NKIVR--ENVRVRFLGRIE--ELPENVYKVCKK
IE----EK-SK--N-NT-----K-------------------------------------
--------------------------IQVILAVNYGGRQEI---V-------DSVNK---
-----------------------------------L--------ISSGK-----------
------------------------------------------------------------
-----KEISIDD----IS------------TNLY-LP----------DV----P----D-
-PELIIRTSGEI--RISNFLL-W---QLA-YSE--LYFTDILWPDFT---------KNDL
E-------KALIDYS------N---------------R---DR---------------RF
G-----------------------------------------------------------
-----------------------------------GISSDEGSGNIGSK-----------
------------------------------
>Ktedonobacter_racemifer@WP_007910830.1
------------------------------------------------------------
----------MTKIQNLLSSRRKENVS---------------------------------
-----------------------------------------SQPQSV--AADQ-------
----------------------SQSP----------------------------------
-----------VRHIAIIMDGNGRWATR--------------------------------
-------RH----LPRL----A--GHKAGVSALRRVVECAADE-N-IEMLSVYAFSTEN-
WHRPRIEVDGLMRLFWETIRSDL----EKLHR--DGVRLRHLGRLY--DLAPDIQQAVRE
SM----DL-TK--D-NK-----R-------------------------------------
--------------------------IGLNVCFNYGGRAEL---V-------DAVRQ---
-----------------------------------I--------IADGR---Q-------
------------------------------------------------------------
----PETISEEM----IS------------SYLY-TR----------DL----P----D-
-PDLVIRTAGEM--RVSNFLI-W---QSA-YSE--YYATPTLWPDFG---------REDL
L-------EAVQSFQ------Q---------------R---SR---------------KF
G-----------------------------------------------------------
-----------------------------------RVLPTSV------------------
------------------------------
>Thermovirga_lienii@WP_014163202.1
------------------------------------------------------------
----------------------MSKVE---------------------------------
-----------------------------------------KSLHKD----SP-------
----------------------SNIP----------------------------------
-----------V-HVAIIMDGNGRWAQK--------------------------------
-------RK----LPRL----F--GHKEGAKTVERVLEIAIKR-G-IRYLTLYAFSTEN-
WKRPKEEVEGLFSLLKNYLTKKS----GDLQQ--NDIRLRFAGRIE--SLPEDVRMAMVK
VQ----KE-TS--N-CK-----T-------------------------------------
--------------------------LDLILCINYGGRQEI---I-------DAARK---
-----------------------------------L--L----DIYSSN-----------
------------------------------------------------------------
----IDEIDEVS----FR------------SCLY-LP----------DV----P----D-
-PDLIIRTSGEM--RLSNFLL-W---QSS-YSE--LFFTETLWPDFS---------EKDF
D-------EALESYA------K---------------R---QR---------------RY
G-----------------------------------------------------------
-----------------------------------AV-----------------------
------------------------------
>Thermanaerovibrio_acidaminovorans@WP_012869682.1
------------------------------------------------------------
---------------MGLSLSEDMMDR---------------------------------
------------------------------------------------------------
------------------------VP----------------------------------
-----------S-HVGIIMDGNGRWAQE--------------------------------
-------RG----LPRI----M--GHHAGVKKVEVAVRAAKDL-G-IRYLSLYAFSSEN-
WKRGRGEVGGLMGLFRYYIKMKV----RQLRE--EGGRLLFAGSAD--GLPDDVREIMAY
GE----QE-TR--H-CS-----D-------------------------------------
--------------------------ITLVVCLNYGGRREI---L-------DAVGK---
-----------------------------------A--------VRDG------------
------------------------------------------------------------
----VQDLDEET----FR------------RFLY-LP----------DL----P----D-
-PDLIIRTGGEM--RISNFWL-F---QCA-YSE--LYFSPKYWPDFD---------RDDL
V-------EAVMDYV------R---------------R---DR---------------RY
G-----------------------------------------------------------
-----------------------------------GVKV---------------------
------------------------------
>Anaerobaculum_mobile@WP_014806641.1
------------------------------------------------------------
------------MGQGKANEVENEVEI---------------------------------
------------------------------------------------------------
------------------------IP----------------------------------
-----------A-HVAIIMDGNGRWARQ--------------------------------
-------RH----LPRI----M--GHYAGVKAVERTVIAATNI-G-IRYLSLFAFSTEN-
WKRPKGEVLGLFGLFRYYIKCKV----KKLKE--ENIRLRFSGRTN--LLPEDLQDLILW
AQ----DE-TE--K-GN-----R-------------------------------------
--------------------------MDLVVCLNYGGRQEI---I-------DAVNR---
-----------------------------------I--LD---TDPETR-----------
------------------------------------------------------------
----PKQIDEES----FR------------SYLY-LP----------DL----P----D-
-PDLIIRTSGEK--RISNFWL-W---QSS-YSE--LYFTDVLWPDFD---------EVRL
R-------EAVEEYQ------R---------------R---ER---------------RY
G-----------------------------------------------------------
-----------------------------------GI-----------------------
------------------------------
>Aminobacterium_colombiense@WP_013048272.1
------------------------------------------------------------
------------------------------------------------------------
------------------------------------------------------------
-----------------------MSL----------------------------------
-----------K-HIAIIMDGNGRWAKK--------------------------------
-------RH----LPRL----L--GHRAGVKAVERTVRAAADF-G-IPYLSLYAFSTEN-
WKRPKTEVKGLMSLFRYYINKKV----QELVK--EDVRLRFAGRTK--ELPKDIQEIIHE
AE----NE-TE--K-GQ-----R-------------------------------------
--------------------------LQLIVCLNYGGRQEI---V-------DAVQK---
-----------------------------------L--------LKDGY-----------
------------------------------------------------------------
----KGKVTEET----IR------------SYLY-LP----------DL----P----D-
-PDLIIRTSGEY--RLSNFWL-W---EGS-YSE--FYFSSLLWPDFN---------KEAL
Q-------EAILSYE------K---------------R---DR---------------RY
G-----------------------------------------------------------
-----------------------------------GIQR---------------------
------------------------------
>Dehalococcoidia_bacterium@WP_025779293.1
------------------------------------------------------------
---------------MATPSTMKKIAQ---------------------------------
------------------------------------------------------------
------------------------LP----------------------------------
-----------N-HVAIIMDGNGRWAKQ--------------------------------
-------HG----LPRL----E--GHQAGAENIRPIIKCLNQH-H-IKYVTLYGFSTEN-
WNRPEDEVTGLLHLFEESINKYV----SELHE--NGIKLGHLGHLE--ELPQGLQLAINK
AI----EL-TK--S-NT-----G-------------------------------------
--------------------------MTLSFALNYGGRLEI---L-------DAVRR---
-----------------------------------I--------IAEG---IP-------
------------------------------------------------------------
----AQNIDERL----FN------------SYLY-TA----------GL----P----D-
-VDLVIRTSGEF--RISNFLM-W---QAA-YSE--YYFTDVLWPDLN---------QKEL
E-------KALLAYS------Q---------------R---QR---------------RF
G-----------------------------------------------------------
-----------------------------------GL-----------------------
------------------------------
>Anaerolinea_thermophila@WP_013558781.1
------------------------------------------------------------
---------------MDVSTSTPTLTK---------------------------------
------------------------------------------------------------
------------------------VP----------------------------------
-----------V-HVAMIMDGNGRWAQK--------------------------------
-------RG----LPRL----A--GHRAGTENLRRIIRASVEF-G-VKYLTIYAFSTEN-
WGRPQEEVEGLLHILEEVIDREL----DELDQ--QGVQLRHLGHLD--RLPAMLQEKIIR
AV----ER-TR--D-ND-----R-------------------------------------
--------------------------LILSVAFNYGGRDEI---V-------CAIRA---
-----------------------------------M-------MRDSVK-----------
------------------------------------------------------------
----PEEVTPEL----VS------------RYLF-TA----------DL----P----D-
-PDLIIRTSGEM--RVSNFLI-W---QSA-YSE--WYVTPVLWPDFD---------REEY
L-------KALIEYS------H---------------R---ER---------------RF
G-----------------------------------------------------------
-----------------------------------KLTAQDDSTDCAC------------
------------------------------
>Chloroflexus_aggregans@WP_012615834.1
------------------------------------------------------------
----------------MSQDGVPSGTK---------------------------------
------------------------------------------------------------
------------------------IP----------------------------------
-----------Q-HIAVIMDGNGRWAQQ--------------------------------
-------RG----LPRL----A--GHRAGTENIRPIVTECARL-G-VRVLTLYAFSTEN-
WNRPSVEVQGLMQILSEFIDREI----RNLHA--QNVHLRHLGRLD--GLSPHLREKVKY
AI----DL-TR--N-NT-----G-------------------------------------
--------------------------LILAIAFNYGGRADI---V-------DAVRA---
-----------------------------------I--------VASG---IP-------
------------------------------------------------------------
----ADQITDEV----IS------------AHLS-TH----------GL----P----D-
-PDMIIRTSGER--RLSNFLI-W---QSA-YSE--YWFTPVFWPDFR---------PEHL
H-------QAILDYG------R---------------R---ER---------------RF
G-----------------------------------------------------------
-----------------------------------GLPESS-------------------
------------------------------
>Thermomicrobium_roseum@WP_015921964.1
----------------------------------------------MKRSRKRRSRSETF
VATLSLTSRNSSRTRRSARTTSDEPSN---------------------------------
--------------------GSKISPTATSQKPTSSESRKNMTFSKSEQVPTP-------
--------------DHHEAVCSDRVP----------------------------------
-----------V-HVAIIMDGNGRWATQ--------------------------------
-------RG----LPRL----A--GHRAGTENIRPITFKAAEL-G-IRYLTLWAFSTEN-
WRRPRDEVEGLMQILSEVIERET----EELHR--HGAQLRHIGSLE--GLSPSLQRQIHE
AI----EL-TK--H-ND-----R-------------------------------------
--------------------------IVLTIAFNYGGRAEL---V-------QAIRR---
-----------------------------------I--------VAEG---VP-------
------------------------------------------------------------
----PEMIDEAT----VE------------RYLY-TA----------GM----P----D-
-PDLIIRTSGEL--RTSNFFL-W---QAA-YAE--YYFTPTLWPDFT---------PDEF
E-------RAIRDFQ------R---------------R---ER---------------RF
G-----------------------------------------------------------
-----------------------------------GLQSAPVSLTATDPCASAP------
------------------------------
>Mucispirillum_schaedleri@WP_023275495.1
------------------------------------------------------------
------------------------------------------------------------
----------------------------------------------M----NN-------
----------------------KGLE----------------------------------
-------N---L-HIAVIMDGNGRWAKK--------------------------------
-------RG----LPRF----L--GHKEGVKTVKKIITHTAKN-H-LKALSIFAFSAEN-
WLRPKEEVSFLMNLLDEYVVSEW----DTITK--NNIRFVMSGKAE--LIPEKTRQSLLK
LK----EE-TK--N-NT-----G-------------------------------------
--------------------------LLLNMALSYSAQDEL---V-------DCMKQ---
-----------------------------------I--AK---KVQKGS--IN-------
------------------------------------------------------------
----IDDISKDT----IR------------DNLY-NS----------EL----P----D-
-VDLLIRTSGEQ--RISNFML-W---RIS-YAE--LYFTDKLWPDFN---------EKDF
D-------KAIDEFN------K---------------R---VR---------------RF
G-----------------------------------------------------------
-----------------------------------KTDEQLNNN----------------
------------------------------
>Deferribacter_desulfuricans@WP_013006881.1
------------------------------------------------------------
----------------------MTNDK---------------------------------
------------------------------------------------------------
------------------------NP----------------------------------
-----------L-HVAIIMDGNGRWAKQ--------------------------------
-------RN----LPRI----F--GHRAGMESVNKIVSYASKL-G-IKYLSLFAFSTEN-
WLRPKDEVNGLMEILNEFIDKKF----NEIID--KNIKLVVSGRLE--QIPEEPRSKLEK
LI----DA-SS--N-NS-----G-------------------------------------
--------------------------MVLNLALNYGGRSEI---V-------DAVNK---
-----------------------------------I--------LKSGL-----------
------------------------------------------------------------
----KEIKEEED----FK------------DFLY-NP----------EI----P----D-
-VDLLIRTSGEM--RISNFML-W---RLA-YAE--LYFTEVLWPDFD---------EKEF
D-------KALDNYK------S---------------R---VR---------------RF
G-----------------------------------------------------------
-----------------------------------MTDEQIMRGEF--------------
------------------------------
>Geovibrio_sp.@WP_022852185.1
------------------------------------------------------------
-----------------------MPES---------------------------------
------------------------------------------------------------
------------------------LP----------------------------------
-----------R-HLAVIMDGNGRWAKK--------------------------------
-------RG----MPRV----M--GHRKGVEVVKDIALYSAEV-G-ISYLSLFAFSMEN-
WKRPGDEVGFLMRLLDDYIEREL----ETILS--NNIRLTASGRMA--LLPEGTRKKLEA
AI----ER-SS--S-NG-----G-------------------------------------
--------------------------MVLNLALSYGGRSEI---I-------DVARR---
-----------------------------------M--AE---EAKNGT--LQ-------
------------------------------------------------------------
----PEDIDEEF----FK------------SYLY-NP----------EI----P----D-
-VDLLIRTSGEM--RISNFQL-W---RIA-YSE--LYFTDKYWPDFS---------RADL
D-------EAVQSFA------G---------------R---ER---------------RF
G-----------------------------------------------------------
-----------------------------------KTTDQIDSPKSD-------------
------------------------------
>Denitrovibrio_acetiphilus@WP_013009839.1
------------------------------------------------------------
----------------------MQDLK---------------------------------
------------------------------------------------------------
------------------------IP----------------------------------
-----------E-HLAIIMDGNGRWAKI--------------------------------
-------QG----KPRI----A--GHSKGAEVVRDIVKYTSRL-G-VGYLTLYTFSMEN-
WLRPKDEVGFLMELLEEYLKGEI----SELNN--NNIRLTVSGRTQ--LLPEKTQAVVNE
AV----EN-LS--K-NT-----G-------------------------------------
--------------------------MVLNLALSYGGRSEI---V-------DAAKQ---
-----------------------------------M--AK---LALQGE--IE-------
------------------------------------------------------------
----LDKIERDE----FG------------QFMY--H-----P----EM----P----D-
-IDLLIRTSGEI--RISNFML-W---RCA-YSE--LFFTDVLWPDFG---------TANI
D-------EAFEEYN------R---------------R---VR---------------RF
G-----------------------------------------------------------
-----------------------------------MTDEQVAEDNE--------------
------------------------------
>Physcomitrella_patens@jgi_28269458
------------------------MLFASHPFFSRPVSLSSSPPSPAQSSVLVGHSSSFT
GFSSALHNAPHSSDSWPPWSFVSLRTWLHCHPLCSAGYGLLANWAAIRCCSTDGVAGIES
FISGCVSTSSPCAGVGVPSVSLNLSFSASIGGLAPIESMMHADVRES--YLNR----EIS
CSMAQMPNDANEAPQLPEELDVSKIP----------------------------------
-----------K-HVAIIMDGNSRWAER--------------------------------
-------RG----LPAS----M--GHEAGVRSLKEVVKLANTW-G-IKVLSVFAFSTEN-
WLRPKAEVDFLMLLFENVLKDEL----SSLAK--ENVRVHCMGDLT--LLPDSLKNLVSA
LD----ER-TK--N-NT-----G-------------------------------------
--------------------------LKFCIALSYSGRNDI---A-------NACQR---
-----------------------------------L--AA---KVEAGE--LS-------
------------------------------------------------------------
----SSDITETM----FE------------EELK--T----------SWLGEER----D-
-PDLLIRTSEEQ--RISNFLL-W---QSA-YTE--FYFVDSLWPDFG---------VAQF
K-------EALLTYQ------N---------------R---SR---------------RF
G-----------------------------------------------------------
-----------------------------------KRK----------------------
------------------------------
>Oryza_sativa@ensembl-plants_BGIOSGA000462
------------------------------------------------------------
------------------------------------------------------------
------------------------------------------------------------
------------------------------------------------------------
------------------MDGNARWARA--------------------------------
-------RG----LPSA----A--GHEAGRRTLEETVRLSRAW-G-IRALTAFAFSNEN-
WSRPKVEVDFLMRLFERVIHDSV----AEFLR--EGIRLRVIGDSS--RLPVSLQKIARE
AE----ET-TR--N-NS-----Q-------------------------------------
--------------------------LDLTLAISYSGRRDI---V-------QACRK---
-----------------------------------L--AQ---KVQSKA--LA-------
------------------------------------------------------------
----AEDIDEAL----FA------------DELE-TS----------CAADEFP----Y-
-PDLLIRTSGEL--RLSNFLL-W---QSA-YSE--LFFTNTLWPDFG---------EADY
L-------EALCSFQ------S---------------R---DR---------------RF
G-----------------------------------------------------------
-----------------------------------VRKL---------------------
------------------------------
>Prunus_persica@XP_007207122.1
-------------------------------MLSLRFPISFENSLITPFKPRPSRFQTPT
VQSLPRLSSSLSLPRATTAGVVLKEED---------------------------------
-----------------------------------------RELSNN--RFAP-------
-----RGDFPPGGEPLPAGLQRELMP----------------------------------
-----------R-HVAVIMDGNVRWERR--------------------------------
-------RG----LPAG----S--GHEAGARSLRELVELCWKW-G-IRVLTVFAFSYDN-
WVRPQVEVDFLMNLFEKMTSSEI----DSFAR--DGIRISVIGDLS--KLPNSLQKLISD
AE----DR-TK--G-NF-----R-------------------------------------
--------------------------LHLIVAVSYSGKYDI---V-------QACKN---
-----------------------------------I--SQ---KVKDGL--IQ-------
------------------------------------------------------------
----VDDVNESF----IE------------QELE-TN----------CT--EFP----Y-
-PDLLIRTSGEL--RVSNFLL-W---QLA-YTE--FFFVSALWPDFG---------KAEF
V-------EALISFQ------Q---------------R---QR---------------RY
G-----------------------------------------------------------
-----------------------------------GRDL---------------------
------------------------------
>Aquilegia_coerulea@jgi_22029633
----------------------------------------MLSLRLSFPIPLTKNSKISL
HKSKPISSNSILQTKLHFTTISKKPRQ---------------------------------
-------------------------------FVSAVNISGIEELEEV--VVDT-------
----SVEDLLPLGIKREF------IP----------------------------------
-----------K-HVAVIMDGNVRWARK--------------------------------
-------RG----WPSS----L--GHEAGVCALRNLIELCCKW-G-IRVLTVFAFSFDN-
WNRPKMEVDFLMSLFERGIEAEV----DNFIR--EDIRVSIIGDSS--KLPNSLQKMIAK
TE----DV-TK--N-NL-----G-------------------------------------
--------------------------LQLIVAVSYTGKYDI---V-------QACQN---
-----------------------------------I--AY---KVKDGL--VQ-------
------------------------------------------------------------
----PEEINEHL----IE------------QELQ-TN----------CT--EFP----Y-
-PDLLIRTSGEL--RVSNFLL-W---QLA-YTE--LFFVESLWPDFG---------EADF
I-------EALHSFQ------H---------------R---QR---------------RY
G-----------------------------------------------------------
-----------------------------------RRDL---------------------
------------------------------
>Gloeobacter_violaceus@NP_923054.1
------------------------------------------------------------
------------------MTTPHTLLR---------------------------------
-----------------------------------------SLPSDL----DP-------
----------------------NRLP----------------------------------
-----------R-HVAAIMDGNGRWASK--------------------------------
-------RN----LPRV----M--GHQAGVSALKELLRCCKDW-G-IGALTVYAFSTEN-
WKRPQYEVEFLMALFEKVLNHEL----SEMVD--EGVRIRFVGALA--HLPGALQSAIEG
AM----AA-TE--A-NT-----A-------------------------------------
--------------------------VEFTVATNYGGRQEI---V-------NACRE---
-----------------------------------L--AE---QVRSGR--LL-------
------------------------------------------------------------
----PEQIDEKL----FA------------QHLY-TR----------EL----S----D-
-PDLLIRTSGEQ--RLSNYLL-W---QMA-YTE--IYVADVLWPDFD---------RAAF
H-------AALQSYQ------G---------------R---QR---------------RF
G-----------------------------------------------------------
-----------------------------------KV-----------------------
------------------------------
>Synechococcus_sp.@YP_476256.1
------------------------------------------------------------
------------------MTLSPVHLL---------------------------------
-----------------------------------------QLPADL----DP-------
----------------------QLLP----------------------------------
-----------R-HVAVVMDGNGRWAQK--------------------------------
-------RG----LPRS----V--GHQRGVAALKELLRCCHDW-G-IPLLTAYAFSTEN-
WGRAREEVDFLMTLFEQVLWQEL----AEMVQ--QGVRIQFAGQLS--ALPRSLQDTILH
AV----ER-TQ--H-NE-----G-------------------------------------
--------------------------ICLTVALNYGGRQEI---V-------QACRS---
-----------------------------------I--AT---LVQQGL--LQ-------
------------------------------------------------------------
----PDQIDEAL----FS------------QFLY-TT----------GL----S----D-
-PDLLIRTSGEM--RISNFLL-W---QMA-YTE--QYFTPILWPDFD---------RAAF
H-------QALLSYQ------S---------------R---QR---------------RF
G-----------------------------------------------------------
-----------------------------------R------------------------
------------------------------
>Pleurocapsa_sp.@YP_007082493.1
------------------------------------------------------------
------------------MTTKPIALQ---------------------------------
-----------------------------------------ELPADL----DK-------
----------------------SRLP----------------------------------
-----------G-HVAVIMDGNGRWAKQ--------------------------------
-------RG----LPRI----M--GHQRGVDTLKDLLRCCRDW-G-VPALTAYAFSTEN-
WGRPLEEVEFLMTLFERVLRKEL----KEMME--ENVRIRFVGNLE--SLPPSLQAEIER
SM----EE-TK--D-NL-----G-------------------------------------
--------------------------IQFTVATNYGGRQEI---V-------QACRA---
-----------------------------------I--AA---KVRQGA--ID-------
------------------------------------------------------------
----PEAIDEAL----VE------------RHLY-TC----------GL----P----S-
-PDLLIRTSGEM--RISNFLL-W---QMA-YAE--IYVTQTLWPDFD---------RAQF
H-------QALSAYQ------Q---------------R---ER---------------RF
G-----------------------------------------------------------
-----------------------------------KV-----------------------
------------------------------
>Fischerella_thermalis@WP_009457560.1
------------------------------------------------------------
--------------MTAQQTELQYLPP---------------------------------
-----------------------------------------DLKREL-------------
------------------------LP----------------------------------
-----------K-HVAVIMDGNGRWAKH--------------------------------
-------QG----LPRI----M--GHKAGVDALKDLLRCCKDW-G-IEALTAYAFSTEN-
WGRPHEEVDFLMTLFQRVLRQEL----REMVE--ENVQIRFVGNLS--SLPRSLQAEISR
AM----EE-TK--V-NR-----G-------------------------------------
--------------------------IKFTIATNYGGRQEI---I-------QACRA---
-----------------------------------I--AQ---KVQQGL--LQ-------
------------------------------------------------------------
----PDEIDEAT----FE------------RHLY-TI----------GI----C----D-
-PDLLIRTSGEM--RVSNFLL-W---QIA-YSE--IYITDTLWPDFD---------RHEF
H-------RALCAYQ------Q---------------R---ER---------------RF
G-----------------------------------------------------------
-----------------------------------KV-----------------------
------------------------------
>Microchaete_sp.@WP_017651567.1
------------------------------------------------------------
--------------MTVQQTQLQDLPS---------------------------------
-----------------------------------------DLKREL-------------
------------------------LP----------------------------------
-----------Q-HVAVIMDGNGRWAKR--------------------------------
-------QG----LPRI----M--GHKAGVDALKDLLRCSRDW-G-IQALTAYAFSTEN-
WKRPQEEVDFLMTLFQRVLRQEL----REMVK--ENVQIRFVGNLQ--ALPPVLQAEISR
SI----EE-TQ--K-NR-----G-------------------------------------
--------------------------IRFTVATNYGGRQEI---L-------QACRA---
-----------------------------------I--AE---QVQQGK--LQ-------
------------------------------------------------------------
----PHEIDEAV----FE------------SHLY-TA----------GI----A----D-
-PDLLIRTSGEM--RLSNFLL-W---QMA-YGE--IYITDALWPDFN---------RAEF
H-------RALCAYQ------Q---------------R---ER---------------RF
G-----------------------------------------------------------
-----------------------------------KI-----------------------
------------------------------
>Leptotrichia_shahii@WP_018450463.1
------------------------------------------------------------
--------------------MDRDKLV---------------------------------
------------------------------------------------------------
------------------------IP----------------------------------
-----------R-HIAIIMDGNGRWAKE--------------------------------
-------RG----KIRL----E--GHRAGARTLEKILKYAGEI-G-VKYLTVYAFSTEN-
WKRPQKEVNGLMDLFGKYLDKEK----KNLKK--QGVKLAVTGEKE--NISPKLLKKIED
TQ----KF-LE--D-CD-----R-------------------------------------
--------------------------ITFNIAFNYGGRREI---V-------SAVNK---
-----------------------------------I--LD---ENKTKK-----------
------------------------------------------------------------
----LENITEEE----FS------------RYMY-RP----------EI----P----D-
-PELVIRTSGEF--RISNFLL-W---EIA-YSE--FYITNVYWPDFD---------EKEL
D-------KAILSFN------K---------------R---DR---------------RY
G-----------------------------------------------------------
-----------------------------------GLNVK--------------------
------------------------------
>Cetobacterium_somerae@WP_023049921.1
------------------------------------------------------------
-----------------------MSLR---------------------------------
------------------------------------------------------------
------------------------VP----------------------------------
-----------N-HIAIIMDGNGRWAKE--------------------------------
-------KG----MPRT----Y--GHKAGADTLRKILTSCGEL-G-IKYLTVYAFSTEN-
WKRAKEEVDTLMFLFKTYLKNEK----KLLMK--NNVKFLVSGRKE--GVSKDLLAEISK
LE----EA-TK--G-NT-----G-------------------------------------
--------------------------ITLNIAFNYGGRAEL---V-------DAIKE---
-----------------------------------I--VK-----------NN-------
------------------------------------------------------------
----EKEITEET----VE------------KYLY--N----------QL----P----D-
-PELLIRTSGEM--RISNFLL-W---QIA-YSE--IYVTDTYWPDFN---------KDEL
I-------KAIESYQ------K---------------R---DR---------------RF
G-----------------------------------------------------------
-----------------------------------GVK----------------------
------------------------------
>Ilyobacter_polytropus@WP_013388208.1
------------------------------------------------------------
--------------------MSGSEKK---------------------------------
------------------------------------------------------------
------------------------IP----------------------------------
-----------K-HIAIIMDGNGRWAKK--------------------------------
-------RG----LPRT----M--GHRAGAKTLKKILTHAGEL-G-VKYLTVYAFSTEN-
WKRPQNEVDTLMKLFKEYLKNEK----KTMMK--NGVRLMVSGKKE--GVNKELIEEIEK
TE----KL-TE--G-ND-----K-------------------------------------
--------------------------ITLNIAFNYGGRSEI---V-------DAVNK---
-----------------------------------I--------LKDG------------
------------------------------------------------------------
----VTEVTEES----FS------------KYMY--R----------DI----P----D-
-PELLIRTSGEI--RISNFLL-W---QIA-YTE--LYITELTWPDFD---------ESEL
E-------KALNTYM------K---------------R---DR---------------RF
G-----------------------------------------------------------
-----------------------------------GLKNEK-------------------
------------------------------
>Fusobacterium_nucleatum@WP_005902540.1
------------------------------------------------------------
-----------------------MEKN---------------------------------
------------------------------------------------------------
------------------------IP----------------------------------
-----------K-HIAIIMDGNGRWAKK--------------------------------
-------RG----LARS----F--GHMEGAKTLRKALEYLTEI-G-VKYLTVYAFSTEN-
WNRPQEEVSTLMKLFLKYIKNER----KNMMK--NKIRFFVSGRKN--NVPEKLQKEIEK
LE----EE-TK--N-ND-----K-------------------------------------
--------------------------ITLNIAFNYGSRAEI---V-------DAVNR---
-----------------------------------I--IK------DGK-----------
------------------------------------------------------------
-----ENITEED----FS------------KYLY--N----------DF----P----D-
-PDLVIRTSGEM--RISNFLL-W---QIA-YSE--LYITDVLWPDFD---------EKEI
D-------KAIESYN------Q---------------R---ER---------------RF
G-----------------------------------------------------------
-----------------------------------GVKNV--------------------
------------------------------
>Bacteroides_fragilis@EFR53829.1
------------------------------------------------------------
----------------MSYKEQIDLNR---------------------------------
------------------------------------------------------------
------------------------IP----------------------------------
-----------K-HVAIIMDGNGRWAKQ--------------------------------
-------RG----RERS----F--GHQAGAETVHIITEEAARL-G-VKFLTLYTFSTEN-
WNRPSDEVAALMSLLFDSIEEET------FMK--NNISFRIIGDIN--KLPENVRKRLNA
CV----ER-TS--K-NT-----G-------------------------------------
--------------------------MCLVLALSYSARWEI---T-------EAARQ---
-----------------------------------I--AT---LVQKGE--MT-------
------------------------------------------------------------
----PEEITSES----IQ------------THLT-TN----------FM----P----D-
-PDLLIRTGGEI--RLSNYLL-W---QCA-YSE--LYFCETFWPDFK---------EEEL
H-------KAICDYQ------R---------------R---ER---------------RF
G-----------------------------------------------------------
-----------------------------------KTSEQIS------------------
------------------------------
>Helicobacter_pylori@pdb_2D2R
------------------------------------------------------------
----------MLSATQPLSEKLDSTLK---------------------------------
------------------------------------------------------------
------------------------------------------------------------
-------------HLAIIMDGNGRWAKL--------------------------------
-------KN----KARA----Y--GHKKGVKTLKDITIWCANH-K-LECLTLYAFSTEN-
WKRPKSEVDFLMKMLKKYLKDER----STYLD--NNIRFRAIGDLE--GFSKELRDTILQ
LE----ND-TR--H-FK-----D-------------------------------------
--------------------------FTQVLALNYGSKNEL---S-------RAFKS---
-----------------------------------L--LE---SPPSNI--SL-------
------------------------------------------------------------
----LESLENE-----IS------------NRLD-TR----------NL----P----E-
-VDLLLRTGGEM--RLSNFLL-W---QSS-YAE--LFFTPILWPDFT---------PKDL
E-------NIISDFY------K---------------R---VR---------------KF
G-----------------------------------------------------------
-----------------------------------ELKA---------------------
------------------------------
>Nautilia_profundicola@WP_012664008.1
------------------------------------------------------------
------------------------------------------------------------
------------------------------------------------------------
------------------------------------------------------------
-----------M-HLAIIMDGNGRWAKK--------------------------------
-------RG----LKRI----E--GHKKGAETVRKITEYCAKNEE-ISVLTLYAFSTEN-
WKRPKMEVEFLMKLLEGYLEKEL----ETYIK--NDIKFETIGDIS--KFSEKLKKRIQL
TK----EK-TK--N-NK-----K-------------------------------------
--------------------------LTQVLALNYGSKNEI---T-------RAVKK---
-----------------------------------L--IEK-------------------
------------------------------------------------------------
----NEEITEEN----IQ------------NNLD--L----------------P---RD-
-VDLLIRTSGEI--RLSNFLL-W---QCA-YAE--MFFTNTLWPDFT---------PEEL
D-------KIIKSFH------L---------------R---ER---------------RF
G-----------------------------------------------------------
-----------------------------------GV-----------------------
------------------------------
>Saccharomyces_cerevisiae@KEGG_Srt1p
--------------------------------MKMPSIIQIQFVALKRLLVETKEQMCFA
VKSIFQRVFAWVMSLSLFSWFYVNLQN---------------------------------
-----------------------------------------ILIKAL--RVGP-------
------------------------VP----------------------------------
-----------E-HVSFIMDGNRRYAKS--------------------------------
-------RR----LPVK----K--GHEAGGLTLLTLLYICKRL-G-VKCVSAYAFSIEN-
FNRPKEEVDTLMNLFTVKLDEFA-KRAKDYKDPLYGSKIRIVGDQS--LLSPEMRKKIKK
VE----EI-TQ--D-GD-----D-------------------------------------
--------------------------FTLFICFPYTSRNDM---L-------HTIRD---
-----------------------------------S--VE---DHLENK-----------
------------------------------------------------------------
----SPRINIRK----FT------------NKMY--M----------GF----H----SN
KCELLIRTSGHR--RLSDYML-W---QVHENAT--IEFSDTLWPNFSFFAMYLMILKWSF
F-------STIQKYN------E---------------K---NHS--------------LF
E-----------------------------------------------------------
-----------------------------------KIHESVPSIFKKKKTAMSLYNFPNP
PISVSVTGDE--------------------
>Oxytricha_trifallax@EJY85694.1
------------------------------------------------------------
----------------MVLRWYERIFI---------------------------------
-----------------------------------------KVLKM-----GK-------
------------------------IP----------------------------------
-----------R-SIAIIMDGNRRFATK--------------------------------
-------NQ----KAKH----E--GHTFGLAKLEQAMDWALHL-G-IKELTVFALSTDN-
LKRSQVEVDTLMRLAKESFARMA-ENGGFMQQ--NGIQVKILGDLE--FLPDDVAEAMRR
TE----DL-TK--Q-ND-----Q-------------------------------------
--------------------------ARLNVCLCYNSKYEI---L-------EACDS---
-----------------------------------L--SD---LYAKDELKLE-------
------------------------------------------------------------
----HGKIKVED----FE------------KQLYGGF----------NC---------K-
-PEILIRTSNEI--RMSNFLL-Y---QTD-ESQ--YQFIASLWPDFS---------IWDF
T-------KIILDYQ------S---------------V---VQ-----------------
------------------------------------------------------------
------------------------------------------------------------
------------------------------
>Tetrahymena_thermophila@XP_001023724.1
--------------------------------------------MNNQVEGKQINQQSQQ
DKKVQTKETQKVEKVIEIKPEIKFYEK---------------------------------
-----------------------------------------LVIKVL--KQGH-------
------------------------IP----------------------------------
-----------N-HVAFIMDGNRRYATN--------------------------------
-------QG----KQKT----E--GHFSGFVTFKKCCEWCFHL-G-VKEMTVFAFAIEN-
FNRSKEEVEVLMNLAQKSLRKLA-NDGEFLQR--YNIKVKVCGDLK--LLPQEVQQSMLE
ME----EL-TK--N-NK-----T-------------------------------------
--------------------------LLLNICFAYNSQNEI---E-------NCFSQ---
-----------------------------------I--KK---QVEDKK--LD-------
------------------------------------------------------------
----INKIDNKV----IM------------ENMH-IK----------TC-----------
-PDILIRTSNEN--RLSNFLT-Y---QST-NTQ--IIFIKENWPELS---------IFSI
L-------KIIIQYQ------L---------------QLYKQK---------------QI
Q-----------------------------------------------------------
-----------------------------------KQIDSCI------------------
------------------------------
>Ichthyophthirius_multifiliis@XP_004039671.1
------------------------------------------------------------
------------------------------------------------------------
------------------------------------------------------------
------------------------------------------------------------
------------------MDGNRRFASK--------------------------------
-------KN----LPKT----Q--GHYSGLNSLKQCLEWCLNL-G-VNQVSVFAFAIEN-
FKRSQEEIEVLMNLAKKNLLEMA-QKDEFLQQ--NNIKVNICGNIK--LCKEDVQEAMKK
IE----EL-TK--Q-NT-----K-------------------------------------
--------------------------LQLDICFAYNSTFEI---D-------NSIQN---
-----------------------------------I---------------IK-------
------------------------------------------------------------
----QEDISIEN----FK------------KNLLIQN---------------------N-
-PDIIVRTSNEI--RLSNFMI-F---QSN-NSQ--LMFMKENWPEIS---------IFTL
A-------KIILKYQ------N---------------C---EK---------------RQ
E-----------------------------------------------------------
-----------------------------------QIQQMLNFQ----------------
------------------------------
>Saccharomyces_cerevisiae@KEGG_Rer2p
------------------------------------------------------------
-----METDSGIPGHSFVLKWTKNIFS---------------------------------
-----------------------------------------RTLRAS----NC-------
------------------------VP----------------------------------
-----------R-HVGFIMDGNRRFARK--------------------------------
-------KE----MDVK----E--GHEAGFVSMSRILELCYEA-G-VDTATVFAFSIEN-
FKRSSREVESLMTLARERIRQIT-ERGELACK--YGVRIKIIGDLS--LLDKSLLEDVRV
AV----ET-TK--N-NK-----R-------------------------------------
--------------------------ATLNICFPYTGREEI---L-------HAMKE---
-----------------------------------T-------IVQHKK-----------
------------------------------------------------------------
----GAAIDEST----LE------------SHLY-TA----------GV----P----P-
-LDLLIRTSGVS--RLSDFLI-W---QAS-SKGVRIELLDCLWPEFG---------PIRM
A-------WILLKFSFHKSFLN---------------K---EY---------------RL
E-----------------------------------------------------------
----------------------------------EGDYDEETNGDPIDLKEKKLN-----
------------------------------
>Bigelowiella_natans@jgi_135226
-------------------------------------------------------MGSVL
ASSGEDDQSTTPKSGSKRDDDLKLPFH---------------------------------
-----------------------------------------QRMACKLLNVGP-------
------------------------TP----------------------------------
-----------T-HIAFIMDGNRRYARK--------------------------------
-------LG----VERI----V--GHRRGYSTLLRVLKWCNHL-D-VKVVTVYAFALDN-
FKRSKKEVDSLMELATQKFTEML-DSEREISQ--FGVRVNIIGALK--HLPPKLQHVMAR
VM----KS-TR--G-HN-----K-------------------------------------
--------------------------LVLNIAFAYSADQEF---S-------DAASM---
-----------------------------------L--AD---GVDQGL--LK-------
------------------------------------------------------------
----IEDVSANL----VQ------------KCLY-TA----------GQ----P----D-
-PDLLIRTSGET--RLSDFMI-H---QCR-RGSTLLSFVEPLWPEFS---------FWQF
W-------AIIFHYQ------T---------------Q---YR---------------SL
D------------------------------------------------------AERNR
LKMLEGGAQLKHHIEAKEPLSDSKKKNEEPEMDHNELKVERISTFLRKCQLGQERYVDRL
AVNKCF------------------------
>Trichomonas_vaginalis@XP_001319045.1
------------------------------------------------------------
---------------------MQWYHK---------------------------------
-----------------------------------------ALLRII--DAGE-------
------------------------IP----------------------------------
-----------R-HVAIVMDGNRRYARK--------------------------------
-------EH----LESIT---M--GHKMGADKLKEVIEWFSKLNG-IEMLSVYAFSILN-
FQRAQQEVNGLMDLAESTFKELA-DNPEFFTK--NNCKINFIGRIE--MLEQRVIDQINR
VN----QLGPK----NP-----K-------------------------------------
--------------------------FILNICVCYTSHDEI-----------EHSRD---
-----------------------------------E-------CIENQF-----------
------------------------------------------------------------
----EPNYENVF------------------KHLQLPM---------------------K-
-VDLLIRTSGVM--RMSNYLL-L---QCS-DAN--IIVTDKLWPELS---------IWDL
S-------FILIKHQ------L---------------R---NY---------------LP
E-----------------------------------------------------------
------------------------------------------------------------
------------------------------
>Porphyridium_purpureum@rutgers_contig_510_21
-----------------------------------------------------------M
MLLTMIVGVAVVAAVALWLAPRSRPIR---------------------------------
-----------------------------------------RGVFAVLRWCGP-------
----------------------GPLP----------------------------------
-----------R-HVAFVMDGNRRWARQ--------------------------------
-------LG----MPGS----D--GHPKGSDKLMDALEWCHDA-Q-VEQVTVYAFSLEN-
FKRSQHEVDSIMQLAKQKFTEML-NREDVVHK--YRFRVRVLGERH--LLDPQLQSVMNS
AE----LA-TA--Q-YD-----E-------------------------------------
--------------------------RVLNICFAYTSRAEI---A-------AALLD---
-----------------------------------Q--AR---AMQQDT-----------
------------------------------------------------------------
----QFECTERT----VE------------HSLMTGA----------SF-----------
-PDLLIRTSGEN--RLSDFLL-W---QSM-FAH--IVFMHALWPNLS---------VWHF
V-------RAIMSYQASASSIA---------------R---AR---------------RM
H-----------------------------------------------------------
-----------------------------------NTALHHHCSSAATLTSDVPGCNQHL
PAVCG-------------------------
>Cryptococcus_neoformans@XP_775883.1
------------------------------------------------------------
---------MRSLPSTLVHRLFSVATS---------------------------------
-----------------------------------------LLLFLL--ALGP-------
------------------------IP----------------------------------
-----------H-HVAFVMDGNRRYARE--------------------------------
-------LG----QQVE----S--GHAEGFNALRRTLEICLRL-R-IRAVSIYAFAIDN-
FSRSEKEVGALMNLAKQRLAELC-EHGDLLEE--YGVKIRFIGQLD--MLPPDVLQAVRD
ME----AM-TQ--D-NK-----N-------------------------------------
--------------------------GVLNVCCPYASRDEI---T-------TAMKE---
-----------------------------------S--VR---RAYEGE--LA-------
------------------------------------------------------------
----PSDITAKD---VFDSLGVSKAINTVDKSLFVNP----------EE----P----EK
-LDILVRTSDVK--RLSDFMM-W---QASDDTQ--LHFVKTYWPEFG---------LSDM
L-------PILLGWQ----------------------QKAWMR---------------KL
GWC---------------------------------------------------------
------------------------------------------------------------
------------------------------
>Ustilago_maydis_521@XP_757527.1
-------------------MPVAEPWTPLDRQSDTSSSLSDDSHPTTTCAKPAKPAMTSA
NGMTQPLSSTMPSKRQMLKQVALSPLS---------------------------------
-----------------------------LLSLLPIPSPQQLLLSTL--SLGP-------
------------------------IP----------------------------------
-----------R-HIAFVMDGNRRWART--------------------------------
-------SH----HSIQ----H--GHLTGFATLKSVLEVCLNL-DGLDTVTVYAFAIDN-
FRRSEAEVSTLMQIAKTRLIELA-GHGELIAR--YSVRVRIAGRKD--LLPADVREAVER
ME----NM-TK--H-NT-----R-------------------------------------
--------------------------ATLNICMPYASRDEI---T-------GAART---
-----------------------------------C-LDR---KLRHVE--RA-------
-----------------------------AVAAQAQQIAQNNSHS----------SLHHL
LDDIDFSISAQD----LE------------HNMQ--L----------A---HSP----P-
-LDILVRTSGVS--RLSDFML-W---QCT-DST-HLHFVDKFWPQFG---------LVDL
I-------PIILEWQ------R---------------Q--------------------QW
S-----------------------------------------------------------
-----------------------------------LSIRKSCGWQ---------------
------------------------------
>Galdieria_sulphuraria@XP_005704258.1
------------------------------------------------------------
---------------MLISKLYQILVS---------------------------------
---------------------------------------KITSLLFFLIKFGP-------
------------------------VP----------------------------------
-----------R-HLAIIMDGNRRWAKQ--------------------------------
-------KG----LPPS----E--GHPWGSKTLTNALQWCYDS-G-IRQLTLFAFSIEN-
YKRPEEERRRLFALTREKLVEML-DSRDVVQR--YRVRVTVVGDLS--LLPEDLQHLMYS
VM----KE-TA--E-NE-----G-------------------------------------
--------------------------PRLNICFSYTARDEI---C-------TAMVH---
-----------------------------------M--ID---DFLESK--LS-------
------------------------------------------------------------
----LMDMNANM----LD------------EYIARGQ----------QMSKDCL----T-
-PDIILRTSGET--RLSDFLL-W---QSS-YSL--LYFSTRMWPDFG---------IWDF
V-------RLLFWYQ------R---------------H---WK---------------EY
Q-----------------------------------------------------------
-----------------------------------RLRKLQIH-----------------
------------------------------
>Monosiga_brevicollis@XP_001748822.1
------------------------------------------------------------
-----MFDTALAWLREPQQQLQAALRW---------------------------------
-----------------------------------------AAVQTL--RAGK-------
------------------------LP----------------------------------
-----------K-HVAFIMDGNRRFARQ--------------------------------
-------RH----IARI----A--GHSAGFDKLKETLQWCLDL-D-IRIVSVYAFSIEN-
FNRSKEEVDALMQLALEKFETLL-DESEVLHQ--HQVSVRIVGNMD--LLPEALQRVLGK
VV----YE-TR--A-YT-----K-------------------------------------
--------------------------AILNVCFAYTARDDI---T-------TAANR---
-----------------------------------I------------------------
------------------------------------------------------------
----LTALDEGR----IQ-----------------------------SW-----------
--------------LISVYLLEY-------YHP--VWFTKVLWPDFG---------FYDM
L-------ECIVAYQRAAPVVS---------------R---LRAQ-------------QF
A----------VEQQGLRVRLNALLAQLGGEGDGRSSPFEAGTRQSEKVAALEEEQRYRV
QTYVRALREAAMARYATLAAAYDHNRPCDAAGKREAIPLTRHTASLSLCLSVSLCLSLSL
YVSLSVCLCLTSPLKIALKHHDIIHFIVYY
>Perkinsus_marinus@XP_002769885.1
----MTGRLQREEGVIKAAFRSFTPRSSSPTVDEEQYQHDPVFHWMMHLKEDSIDGLRRW
ISIKMVASTLKTSDSGWLAIIISKPASSHDQGLRPDRSPLHLPHMALMTIDAGKSDVVAA
AAAVDAASTTSSLSTSLPKQLTKALPSQTDELDMDLGLLERLAINVL--KRGN-------
------------------------VP----------------------------------
-----------N-HVAFIMDGNRRYATS--------------------------------
-------HH----LPKV----Q--GHRYGYEKLLQVLKWCLHL-G-VKYVSAYTFSVDN-
FNRSREEVTYLMDLASSKFVELG-KHNGFLEQ--HGICVKFWGDLS--LLPTDIHQKCIQ
LE----EK-TRK-Y-PA-----R-------------------------------------
--------------------------ATLNLLFSYSSKLEI---S-------QAVDK---
-----------------------------------A-IEK---KRAEQQ--QS-------
-----------------------------Q------------------------------
----GTPLAWSD----IE------------SQLY--S----------A---GTP----P-
-PDLILRTSGET--RLSDFLL-W---QIS-PET-LICFVKPNWPDMT---------LLDF
A-------RCLMKYD------T---------------F---KS---------------SL
P-----------------------------------------------------------
-------------------------------------PSAAHQD----------------
------------------------------
>Micromonas_pusilla@XP_003063344.1
------------------------------------------------------------
------------------------ALR---------------------------------
-------------------------------------------------SRGP-------
------------------------IP----------------------------------
-----------E-HVAIVMDGNRRFAAS--------------------------------
-------RS----LPTG----V--GHSAGADKLVDVMRWCHLL-G-VRVLSVYAFSSEN-
FARPRDELDALFSLAETRFDDLA--THPAVTE--RRVRVRVLGDLA--SLPKGVRDAAER
VT----AA-TA--A-HD-----G-------------------------------------
--------------------------PRLDVYFAYTGRGDV---V-------GATLE---
-----------------------------------R-------CMRGGAC----------
------------------------------------------------------------
----AEDGTSTT----VA------------------------------------------
-VDLLVRTSGET--RLSDFTL-WGIRRVLKHAV--LCFADVLWPDFS---------FADM
C-------HAVWTYQ----------------------K----------------------
------------------------------------------------------------
------------------------------------------------------------
------------------------------
>Ostreococcus_lucimarinus@XP_001421655.1
------------------------------------------------------------
-MPERRADARGRRARTIVSVVRDGCRR---------------------------------
-----------------------------------------FIARAL--RAGP-------
------------------------IP----------------------------------
-----------R-HVAVIMDGNRRFACA--------------------------------
-------SG----VALA----R--GHARGADVLREACAWCFEL-G-VETLSVYALSTEN-
FKRSERELEALFDLACGEIGTLI-DD-EGLRL--REARVHVSGDLD--ALPKRVRDKAKE
AM----EK-TK--D-NR-----G-------------------------------------
--------------------------PMLNVCMAYTGREDI---A-------RAVMK---
-----------------------------------T-RE----DVRGGA--LD-------
------------------------------------------------------------
----ASEVDERA----VA------------SRLH--G-----AEREIELGAGMP----E-
-VDLLVRTSGET--RLSDFML-F---NAR-FAK--LVFVEVLWPDFT---------FMDF
V-------HAVWQYQLGAKDLK---------------R---SRQ--------------AY
G-----------------------------------------------------------
-----------------------------------DANAIEAESAVVAEVRVQPGRVAKG
AKRSV-------------------------
>Pinus_taeda@pinerefseq_000073142
------------------------------------------------------------
--------MKSPSESRNWFSWLAIAIQ---------------------------------
--------------------------------------TSIRRMLLWILVAGP-------
------------------------IP----------------------------------
-----------H-HIAVIMDGNRRFAQR--------------------------------
-------RN----LQKK----S--GHEFGAETLIQTLKDCYEL-G-VKYVTVYAFSIEN-
FKRSAEEVDVLMDLLQRKLESLL-EKESLVNR--FGVRVQFPGNLG--LLPDRVRRTVEK
VT----MM-TK--L-ND-----R-------------------------------------
--------------------------AVLNVCIAYTSKDEI---V-------HAVQG---
-----------------------------------A--CQGFMSRVSGLEFVKNGESFGE
CVTVEDIERHLYTAGCPDPDLFESERGSRLHRYASPESTVTN------------------
----GESFGECVTIEDIE------------SHLY-TA----------GC----P----D-
-PDLLIRTSGET--RLNNFLL-W---QSG-FCY--LQACGAMWPEFS---------FRHF
F-------MAVLCYQ----------------------R--------------------AY
S-----------------------------------------------------------
-----------------------------------VLKQKNKRF----------------
------------------------------
>Amborella_trichopoda@XP_006855750.1
------------------------------------MFSDQVYKESIETSKAASSLGFRD
CTLGLEMASLAGGLLSRLYGVSCDFLR---------------------------------
-----------------------------------------KCLWRV-VTFGP-------
------------------------IP----------------------------------
-----------K-HVAVIMDGNRRFARN--------------------------------
-------HH----LKEG----A--GHRYGFVSLMSTLRYCYEM-G-VEYVTIYAFSIDN-
FKRRPDEVQYVMDLMHEKLSSLL-KEESLVNQ--YGVRVTFIGNLK--LMPAYVRETAER
AM----EA-TA--K-ND-----K-------------------------------------
--------------------------AVLSICVAYTSTDEI---T-------RAVRE---
-----------------------------------S-CNE---RRKSVS--GS-------
-----------------------------KLIM----------------------KNGDK
SNGANDLITVSD----LE------------RHMY--T----------A---GYP----E-
-LDILIRTSGET--RLSNYLL-W---QSS-GSF--LHISDALWPEFA---------LRHV
L-------WAVLEYQRAQPYLE---------------K---KR---------------KM
V-----------------------------------------------------------
------------------------------------------------------------
------------------------------
>Arabidopsis_thaliana@NP_565420.1
-----------------------------------------------------------M
AELPGQIRHIGGRMSQLLEQIYGFSRR---------------------------------
-----------------------------------------SLFRVI--SMGP-------
------------------------IP----------------------------------
-----------C-HIAFIMDGNRRYAKK--------------------------------
-------CG----LLDG----S--GHKAGFSALMSMLQYCYEL-G-IKYVTIYAFSIDN-
FRRKPEEVESVMDLMLEKIKSLL-EKESIVHQ--YGIRVYFIGNLA--LLNDQVRAAAEK
VM----KA-TA--K-NS-----R-------------------------------------
--------------------------VVLLICIAYNSTDEI---V-------QAVKK---
-----------------------------------S-CIN---KSDNIE--AS-------
-----------------------------NYKHEDSDSD----------------IEGTD
MENQEKKIQLVD----IE------------ENMQ--M----------S---VAP----N-
-PDILIRSSGET--RLSNFLL-W---QTG-NTQ--LCSPAALWPEIG---------LRHL
L-------WAILNFQ----------------------R---NH---------------SY
L-----------------------------------------------------------
-----------------------------------EKRKKQL------------------
------------------------------
>Aquilegia_coerulea@jgi_22062550
------------------------------------------------------------
------MEAIHSTPRNCVDKEYLCTLI---------------------------------
-------------------------------------RK--CIFRIL--SVGP-------
------------------------IP----------------------------------
-----------N-HIAFIMDGNRRYARN--------------------------------
-------YK----MNEG----A--GHKSGFLALMSMLKYCYEL-G-VKYVTIYAFSIEN-
FKRKPQEVEKVMDLMQEKIEGLL-KEESFVKS--YGVRVYFIGNLQ--LLREPVRVAAEK
AM----AA-TC--N-ND-----K-------------------------------------
--------------------------AVLLICLAYTTTDEI---V-------HAVQE---
-----------------------------------A-CNE---KRAENE--IL-------
-----------------------------NFKEVDNDSSR---------------VVGEK
KNDVECTIQLAD----VE------------KHMY--M----------A---VAP----D-
-PDILVRTSGET--RLSNFLL-W---QTT-YCY--LYSPSALWPEIS---------FRHL
V-------WGVLNYQ----------------------R---AQ---------------PY
L-----------------------------------------------------------
-----------------------------------EKKKKQC------------------
------------------------------
>Prunus_persica@XP_007202102.1
------------------------------------------------------------
------MEKSVIGASQRLGGLGTFLRK---------------------------------
-----------------------------------------CMFSVV--SVGP-------
------------------------IP----------------------------------
-----------E-HIAFIMDGNRRYAKR--------------------------------
-------RN----LPVA----E--GHKAGYLALMSILRYCYEL-G-VKYVTVYAFSIDN-
FKRRPEEVQTLMDLLQEKIEVLL-EKESIVNQ--YGIRVYFIGNLK--LLNEPVRDAAEK
AM----KA-TA--N-NS-----K-------------------------------------
--------------------------AVLLICVAYTSCDEI---V-------HAVQESCN
EKGNEIQALNGTKVSNGVTYGVERGEKINGVMECDV--HKSCNGSLDGEAALD-------
--------------------------TSKPCSERYEADEKENTTVNHVEKDKGGEVASRI
CNGLIEDVQESE---KLPHKIPNVKLVDVEKHLY-MA----------VA----P----D-
-PDIMIRTSGET--RLSNFLL-W---QTS-NCP--LYSPAALWPELG---------LWHL
V-------WAVLNFQ----------------------R---NH---------------YY
L-----------------------------------------------------------
-----------------------------------EKKRKQM------------------
------------------------------
>Vitis_vinifera@CBI37101.3
------------------------------------------------------------
------MEKRGGSGGSQIFENLGTFLR---------------------------------
-----------------------------------------KCIFSV-LSVGP-------
------------------------IP----------------------------------
-----------N-HIAFIMDGNRRFAKK--------------------------------
-------QN----LIEG----A--GHKVGYLALMSMLRYSYEL-G-VKYVTIYAFSIEN-
FKRRPEEVQSVMDLMQEKIEQLI-NEESILNH--FGVRVHFIGNLK--LLSAPVRLAAER
AM----LV-TA--C-NS-----K-------------------------------------
--------------------------AVLSICVAYTSTNEI---M-------HAVEE---
-----------------------------------S-CVKKWDEIRELK-----------
------------------------------------------------------------
----ASGVDY------IE------------KHLY-MA----------VA----P----D-
-PDILIRTSGET--RLSNFLL-W---QSQ-YCY--LYSPSVLWPEIG---------FWHL
L-------WAVLNFQ----------------------R---NH---------------FY
L-----------------------------------------------------------
-----------------------------------EKKKKQL------------------
------------------------------
>Batrachochytrium_dendrobatidis@XP_006677764.1
------------------------------------------------------------
--MHSILQTIHAYLALFISWISNTFQK---------------------------------
-----------------------------------------ITLSIL--VLGP-------
------------------------VP----------------------------------
-----------K-HVAFVMDGNRRFAKR--------------------------------
-------LH----LQPS----E--GHQLGFKKLEETLDWCMKL-G-IKVVTVYAFSIEN-
FKRPKEEVDVLMELAERKFGEFV-TKSDLVQK--HGISIRVIGDTK--LLREPVYKAACK
VT----SE-TC--N-NT-----G-------------------------------------
--------------------------AILNICCPYTSQNEI---L-------VAMQE---
-----------------------------------V--VQ---GVQSGK--VL-------
------------------------------------------------------------
----ESDVCEKM----IE------------QCLY-TE----------EC----P----P-
-LDVLVRTSGEA--RLSDFML-W---QAGRDCL--LHFPKKLWPEFS---------FWDM
L-------PILLHYQANYAKIK-------------------VS---------------RF
I-----------------------------------------------------------
-----------------------------------PITQLLAVFDMIHAVVTFIPII---
------------------------------
>Naegleria_gruberi@XP_002683478.1
------------------------------------------------------------
------------------------------------------------------------
---------------------------------------------DL-------------
------------------------LP----------------------------------
-----------Q-HIAFIMDGNRRYATK--------------------------------
-------KN----IPIK----E--GHRSGYKKLKQCLNWCEML-G-VKTVTVYAFSIDN-
FKRDKQEVDNIMDLMDRRFKDMVTKKKSFIIK--YKVILRVLGDFN--RFPQYVQDSAQR
AMDYSYKI-NSKYG-ND-----A-------------------------------------
--------------------------LILNLCCPYTSTYEI---E-------NAITN---
-----------------------------------Y-ISD---KISNKD--LS-------
-----------------------------NEEKK---------------------KSI--
----VIEEETKL----LD------------KYFL--T----------T-----S----E-
-PDIIVRTSGEM--RLSDFLT-W---QCE-KSM--IYISSLYWPEFS---------FWQL
V-------SVILQYQ----------------------Q----------------------
------------------------------------------------------------
------------------------------------------------------------
------------------------------
>Salpingoeca_rosetta@XP_004990558.1
------------------------------------------------------------
-----------------MDSWLRKMVG---------------------------------
-----------------------------------------AAVKT-----GP-------
------------------------VP----------------------------------
-----------Q-HVAFIMDGNRRWARR--------------------------------
-------AK----TETV----A--GHSMGFSTLKKTLEWCLDL-G-VHMVTVYAFSSEN-
FKRSEKEVGDLMKLAEEKFIQLL-NEEEMIHR--LGVCVRVLGDVK--RLPPSLQQAIGK
AV----DI-SK--D-NT-----R-------------------------------------
--------------------------AILNVCFVYTAREEM---A-------MAAHE---
-----------------------------------I--TQ---AVQEGE--LY-------
------------------------------------------------------------
----ESDITEHL----VE------------QCLY--T----------N---ASP----P-
-PSLIIRSSGEV--RLSDFLL-W---QGA-YVH--LAFSPVLWPDFS---------FWDL
V-------KCFLQYQ------Q---------------S---HN---------------AI
T--TA-----LRRRAEHLSTQQLDLDTAA---------------------VVHN------
----------------SKDGSLPPAQVRRLVEQRQEGRARRVQAFLSTLHDRRNSFFHSL
AAKAQANKNTRAQE----------------
>Acanthamoeba_castellanii@XP_004340918.1
----------------------------------------------------MDTTTERY
DELKNDKTRADGSLPRPWYELWTRKFF---------------------------------
-----------------------------------------NAVLAC----GP-------
------------------------LP----------------------------------
-----------K-HIGFIMDGNRRFAQK--------------------------------
-------KS----MEKI----V--GHTMGFNKLKEALEWCLEL-G-VEVVTVYAFSMEN-
FKRSPEEVSALMRLAAEKFEELL-NQEDIIHK--HGVSIRVLGDIS--LVPDYLQHSMAT
AI----HN-TR--N-NS-------------------------------------------
--------------------------KYLEM-------------V-------TAAQT---
-----------------------------------L--SA---GVQEGL--IN-------
------------------------------------------------------------
----VEDINGDL----LE------------ECMY-TS----------GC----P----P-
-LDILIRTSGEK--RLSDFLL-W---QSA-HCC--LSFVDVLWPEFS---------AWDL
Y-------RTILFYQ------Q---------------N---HA---------------HI
K--ER-----REAYERTKRQSQKELD-------------------------LHE------
----------------LQKGSGGIASLHGALEKVEAERVQRTQHFLGVARQRQSDLIAGL
CTQEEALRQQERN-----------------
>Emiliania_huxleyi@XP_005772892.1
------------------------------------------------------------
-------------MPQAASSDAGLAWW---------------------------------
-----------------------------------------QRAACSVVSAGP-------
------------------------LP----------------------------------
-----------R-HVAFIMDGNRRWARN--------------------------------
-------RG----LPVA----E--GHRRGYAKLEESLRWCAEL-G-VAAVTCYAFSLEN-
FKRSAEEVDTLMALMGEKLRSMR-REDSLIMT--QRVRVRVVGNLA--RVPADVRAEIDA
VT----RL-TS--A-HE-----R-------------------------------------
--------------------------AVLTVCFAYTSREEV---S---------------
------------------------------------------------------------
------------------------------------------------------------
----RGGVSDVR-----------------------------------------P------
-P----HAAGEK--RLSDFLV-W---QSA-AAV--TLFTPVRWPDLS---------LLRF
LGRLLPANCVLLRYQ------A---------------A---KP---------------HL
D--AALGTGERDEAGAGAGGVGAGAGAGAKAGVAARQRLALCALSAAATLLLGA------
----------------LAAGGRGAPDGTAAGTTAGAGGGQPVVAAFAVSALAAAAVAVAV
QKAAVSALEM--------------------
>Selaginella_moellendorffii@jgi_15408358
------------------------------------------------------------
------------MLRTIWNALCRAIAW---------------------------------
-----------------------------------------IGVRIL--LCGP-------
------------------------VP----------------------------------
-----------Q-HIAIIMDGNRRFADR--------------------------------
-------AG----IDRK----S--GHGFGYDSLIQTLELCLDL-G-VRYVTVYAFSIDN-
FARSQEEVSALMELMREKLDLLV-SNEGLATA--KGIRVCVLGDLT--LLPEDVRASANR
AM----AA-TK--H-NS-----I-------------------------------------
--------------------------TVLNICVAYTSTQEI---V-------NATRE---
-----------------------------------A--VKEALGLSSSK--VL-------
----------------------------------------------------DSYFLSSF
LFTLDSQITKES----IE------------RHLY-TA----------GS----P----W-
-PDVLIRTSGET--RLSNFML-W---QAC-HSH--LAFCNVLWPNFS---------FRHL
F-------WIIFQYQ------K---------------S---YR---------------SL
Q-----------------------------------------------------------
------------------HHWIKAQSFWIILQYQRSNRSLQHHWHKAQSFQTRQKFG---
------------------------------
>Capsaspora_owczarzaki@EFW46430.2
---------MPPPFDESVPSHTHAAGPAAVASPAEAALPPPKSVKPGHASSTSPSSMQPT
AAVVAATQIALAVASDERDSPAPSGEAQTVAGRVWSLAAQLSRLVLRRADGLPTVKQDAA
SEGAPQAAPERSVDMSVSQLRSKSAAASAPDQLPWWMPRRSVCMRLL--QHGP-------
------------------------IP----------------------------------
-----------R-HVAFIMDGNRRFAKK--------------------------------
-------IH----VNTA----M--GHALGFDKLEQTLDWCLEL-G-VRIVTVYAFSIEN-
FKRSSQEVTALMDLAKVKFARLI-EESEVIQK--HGVSIRVLGDVT--MLPLDVQQAIAR
AV----TL-SR--N-NS-----K-------------------------------------
--------------------------SILNICFPYTSRHEM---V-------EATKQ---
-----------------------------------I--AT---GLSEGR--LQ-------
------------------------------------------------------------
----ESDITEDL----FE------------RCMY-TA----------DA-----------
-PDLFVRTSGEV--RLSDFML-W---QSA-FSH--MYFAEVLWPEFS---------LWDL
F-------VAVLHYQ------RNHNHVQTSRKQYLNLR---NHWQMQHDLAS------GL
G-----------------------------------------------------------
-------------------NLLDSPQGAQSASECLSARKQRQTVFLKWLEQSRMDYFETL
CRNAKPSQLSA-------------------
>Rhizophagus_irregularis@EXX78024.1
---------------------------------------------------MSTVSTLTH
DSKTTDKEVFDSTIPSSPKSLSKQFHE---------------------------------
-----------------------------------------FLIKIL--KYGK-------
------------------------IP----------------------------------
-----------Q-HIGFIMDGNRRFARK--------------------------------
-------IN----VQTA----E--GHYRGFLKMEEVLDICLQL-G-IKVVTVYAFSIEN-
FKRPKEEVDALMHLAKTKLIELC--QSKTVKK--YGVCVRILGNMS--YVSQDLREVIEE
AV----EM-TK--N-NN-----R-------------------------------------
--------------------------SILNVCFSYTSRDEI---T-------NSVKS---
-----------------------------------I--VK---MVENKQ--IQ-------
------------------------------------------------------------
----VGDINENL----IE------------QCLF-TH----------GC----P----P-
-LEILIRTSGEI--RLSDFLL-W---QCHQDCY--IHFENCYWPEFS---------IWKM
L-------QIILEYQLSNKITR-------------------KK---------------SF
F-----------------------------------------------------------
------------------------------------------------------------
------------------------------
>Chlamydomonas_reinhardtii@XP_001696299.1
------------------------------------------------------------
------------------------------------------------------------
------------------------------------------------------------
-------------------------P----------------------------------
-----------E-HVAFVMDGNRRYAER--------------------------------
-------QH----VDKA----T--GHTHGYGKMVEVIHWCMEL-G-VRHISVYAFSIDN-
FRRSPEEVTALMRLAEDKYFELA-RDNGLAER--EGICMHIVGDLT--LPPPSVQGAAAR
LM----RN-TAALR-RH-----R-------------------------------------
--------------------------ATLNVCFSYTASEES---V-------AAVSE---
-----------------------------------L--QA---AVRQGL--LQ-------
------------------------------------------------------------
----PGDVTPVA----LH------------GALRTRH----------DC----P----P-
-VDLLVRTSGET--RLSDFLL-W---QVA-HAH--LCYLPTLWPDLS---------VLDF
A-------RCVLSYQ----------------------R---QR-----------------
------------------------------------------------------------
------------------------------------------------------------
------------------------------
>Asterochloris_sp.@jgi_37415As
------------------------------------------------------------
------------MLPGLTSRLWEWVQG---------------------------------
-----------------------------------------LLQMVL--AAGA-------
------------------------IP----------------------------------
-----------K-HVAFIMDGNRRYARR--------------------------------
-------LQ----VDSA----L--GHTAGWSKLVDALGWCLDL-G-ITCVSVYAFSIDN-
FKRSQAEVAALMDLAEDKLQELL-QERSVVDR--HGVQVRVIGNLS--LLPARVQQAAQR
VM----QA-TQ--H-NS-----R-------------------------------------
--------------------------GVLNICLAYTSTQEM---E-------QAVEA---
-----------------------------------V--QH---KVAMQQ--LR-------
------------------------------------------------------------
----PENVTPAA----LE------------AHLY-TQ----------GC----P----D-
-VDLLIRTSGER--RLSNFLL-W---QCQ-RAL--LVFSPVLWPDFS---------FWDL
L-------CALVAYQ------R---------------A---AP---------------HL
L-------------------------------------------------RLRD------
----------------AVAPDLDFTTLRTLMAYNLRTGISRMKALLLLISIFRNMPAVAL
RQPGS-------------------------
>Chlorella_variabilis@jgi_10741Cv
------------------------------------------------------------
------------GKVGGWARRAAAAVL---------------------------------
-------------------------------------------------AAGP-------
------------------------VP----------------------------------
-----------R-HVALCMDGNRRYAQA--------------------------------
-------RH----MRQV----E--GHTFGYRRLIDALEWCLEL-G-VRYVSVYAFSIDN-
YRRCGEEVDTLMALAEEKLAHML-QEYDVLVR--HGVQVRVVGDLS--LAPAAVQVAATR
IM----EA-TA--Q-HD-----R-------------------------------------
--------------------------AVLNLCFSYTASEEL---Q-------RALDD---
-----------------------------------L--AAHPAPSSSSG-----------
------------------------------------------------------------
----SGSLTAAG----LD------------GQLY-TR----------GC----P----P-
-VDLLVRTSGET--RLSDFLL-W---QCR-HAL--LVFTPVLWPDFG---------FLDL
V-------AAVLEFQ------R---------------H---AP---------------RL
Q-----------------------------------------------------------
-----------------------------------RLR----------------------
------------------------------
>Trichoplax_adhaerens@XP_002112470.1
------------------------------------------------------------
MALTTRSDRGNQESNSAWFPERKDPGF---------------------------------
--------------------------------------IQKFCCKVI--KAGE-------
------------------------IP----------------------------------
-----------K-HVAFIMDGNRRYALK--------------------------------
-------MN----YSRI----I--GHSMGFDKLAETLEWCLDL-G-IKEVTVYAFSIEN-
FKRSKKEVEDLMKLAKGKFDRLL-LERDKIDK--HGICIRIFGDIS--LLPPDVQVAVAN
TV----KI-SR--H-NN-----R-------------------------------------
--------------------------AFLNVCLAYTARNEM---T-------NAMKE---
-----------------------------------L--AI---GVENQM--LR-------
------------------------------------------------------------
----PSDICEDL----LE------------KCMYTGE----------AT---------Q-
-PDLIIRTSGEV--RLSDFLL-W---QSA-YSC--LTFLDVYWPEFT---------IWNF
L-------WCIIRFQLSYQKIK---------------D---GK---------------QY
N-----------------------------------------------------------
-----------------------NQMKEHLQHVSDKENALKEACMAGEVNTNMDDIIKRY
RQEREKRVNKFINYLHNKRLEFVNALSNLD
>Mus_musculus@ensembl_ENSMUSP00000101509
------------------------------------------------------------
---------------MSWIKEGELSLW---------------------------------
-----------------------------------------ERFCANIIKAGP-------
------------------------VP----------------------------------
-----------K-HIAFIMDGNRRYAKK--------------------------------
-------CQ----VERQ----E--GHTQGFNKLAETLRWCLNL-G-ILEVTVYAFSIEN-
FKRSKSEVDGLLDLARQKFSCLM-EEQEKLQK--HGVCIRVLGDLH--LLPLDLQEKIAH
AI----QA-TK--N-YN-------------------------------------------
------------------------------------------------------------
------------------------------------------------------------
------------------------------------------------------------
-----NDVSESL----LD------------KCLY-SN----------HS----P----H-
-PDILIRTSGEV--RLSDFLL-W---QTS-HSC--LVFQPVLWPEYT---------FWNL
C-------EAILQFQ------RNHGALQKARDMYAEER---KRRQLERDQAAVTEQLLRE
G-----------------------------------------------------------
-----------------LQASGDAQLRRTRLHKLSTKREERVQGFLKALELKRANWLALW
GTASA-------------------------
>Homo_sapiens@KEGG_EC_2.5.1.87
------------------------------------------------------------
---------------MSWIKEGELSLW---------------------------------
-----------------------------------------ERFCANIIKAGP-------
------------------------MP----------------------------------
-----------K-HIAFIMDGNRRYAKK--------------------------------
-------CQ----VERQ----E--GHSQGFNKLAETLRWCLNL-G-ILEVTVYAFSIEN-
FKRSKSEVDGLMDLARQKFSRLM-EEKEKLQK--HGVCIRVLGDLH--LLPLDLQELIAQ
AV----QA-TK--N-YN-------------------------------------------
------------------------------------------------------------
------------------------------------------------------------
------------------------------------------------------------
-----NDISESL----LD------------KCLY-TN----------RS----P----H-
-PDILIRTSGEV--RLSDFLL-W---QTS-HSC--LVFQPVLWPEYT---------FWNL
F-------EAILQFQ------MNHSVLQKARDMYAEER---KRQQLERDQATVTEQLLRE
G-----------------------------------------------------------
-----------------LQASGDAQLRRTRLHKLSARREERVQGFLQALELKRADWLARL
GTASA-------------------------
>Guillardia_theta@XP_005826203.1
------------------------------------------------------------
-------------MKKGVVRWSKRLAR---------------------------------
-----------------------------------------FLVSRV-LRCGP-------
------------------------IP----------------------------------
-----------K-HVAFIMDGNRRSGGS--------------------------------
-------RR----MKRLSEGQE--GHAYGFLQLKECLKWCLDL-G-IKVVTVYAFSLEN-
FKRSAVEVETIMKLAEEKLNELA-EERGFLDR--HGIKVQILGDLD--VLPQHVKAAACR
AM----KV-SE--H-HE-----Q-------------------------------------
--------------------------AVLNICIAYTSLANM-------------------
--------------------------------------AE---AVEDGT--LK-------
------------------------------------------------------------
----PDDVTDEL----FS------------ESLY-TR----------------P----VS
QVDLLVRTSGET--RLSDFLL-W---QSA-CAC--VQFQPVLWPDFS---------LWHL
A-------SAILQYQ----------------------R--------------------SF
S-----------------------------------------------------------
-----------------------------------DLQ----------------------
------------------------------
>Strongylocentrotus@XP_796039
--------------------------------------------------------MDPD
LSKSNEHWIEASAATSEWFPEKQYQAQ---------------------------------
-----------------------------------KTWLQSFCLRVL--KCGP-------
------------------------VP----------------------------------
-----------Q-HVAFIMDGNRRFAKK--------------------------------
-------KS----VQTL----E--GHSLGFEKLAETLQWCLDL-G-ITEVTVYAFSIEN-
FKRSRQEVDGLMELARKKFLRLL-EEKDQIMK--HGVCVQVIGDLN--LLPRDVQEVVAE
AM----FI-SR--N-NT-----R-------------------------------------
--------------------------ATLNVCLAYTSRQEM---A-------NAVKE---
-----------------------------------V--AL---GVEEGI--LE-------
------------------------------------------------------------
----PSDVSEEL----LE------------ECLYTHR----------CK---------D-
-PELLVRTSGEV--RLSDFLL-W---QSG-YSV--LSFVEVLWPEFS---------IWHL
F-------AAVLHYQ------TKYNAVQTAKEAMLDNR---RRAVLESDHRCVLAQSNAS
K-----------------------------------------------------------
--ETSLSDRKETSLSDHIAMPSNDDAFHKRLSKYRNDRESRIAKFLGALNKRREDFLMSL
LPERTLCQIVA-------------------
>Aplysia_californica@XP_005104696.1
------------------------------------------------------------
---------------MSWFPQKRESTW---------------------------------
--------------------------------------LQRACEAVL--SAGP-------
------------------------IP----------------------------------
-----------R-HVAIIMDGNRRFAVK--------------------------------
-------NS----LAKS----E--GHVKGFDKLAETLEWCLDL-G-ITEVTVYAFSIEN-
FKRSPDEVNCLMELSRQKFARLL-QEKDLIHQ--HGVCVRILGDIS--RLPSDLQELLAE
AV----SI-SA--N-NK-----R-------------------------------------
--------------------------AILNVCFAYTARDDM---C-------MAMRD---
-----------------------------------V--AD---GVKKGL--IK-------
------------------------------------------------------------
----KSDISEYL----FE------------KCLYTSH----------CR---------D-
-VDLLIRTSGEI--RLSDFLM-W---ESS-FSC--LAFVKVLWPDFS---------IWHL
Y-------AAILHYQ------RNHGKIQIARQNNAIERQRLQRESDLKCVMEEEEED-KS
G-----------------------------------------------------------
--VNTKDNPAGSSGKDSPSGVAEQKNVQSRVQHYKEVREKRVEEFLRTVHSKRKQFWTSL
ALSPSDVTLKPSQSVSVC------------
>Plasmodium_falciparum@XP_001349261.2
------------------------------------------------------------
------------MALNIIERFVTYVLR---------------------------------
-----------------------------------------DRINIK-------------
------------------------------------------------------------
-------------HISIIMDGNRRFAKE--------------------------------
-------KG----LHTA----I--GHFMGSKTLIQIIEICIKL-N-IKILSVFSFSLLN-
YNRSPEEIHFLFYLNLLVLINED-FFFKFIKD--NKIKIKIIGNLS--YVNDSYRKIIYD
IE----EK-TK--N-FN-----N-------------------------------------
--------------------------IRLNIFFSYTSRNEMSLCSFNPNLYRDTYKN---
-----------------------------------LLQEK---NIYSGTNILT-------
---------------------------------------------DPIKEGYFDIPTQEE
ELKYPDHENENE----LKFDGKCLCRE---KVKYNEEQLEIVNYHNKLLTSDLP----P-
-PNILIRTSGEQ--RLSDFML-Y---QISEFTE--IYFINEYWPVFN---------FLQF
I-------YIILHYT-------------------------------------------LF
Q-----------------------------------------------------------
-----------------------------------TTKWIFSYSNPCPH-----------
------------------------------
>Babesia_equi@XP_004832262.1
------------------------------------------------------------
----------MFRLKRCIIWVLGRFIC---------------------------------
------------------------------------------------------------
------------------------VN----------------------------------
-------------HVAVIMDGNRRYAKS--------------------------------
-------KA----IKVS----G--GHAQGFYKLLQMVEICSLF-G-VSALTVYAFSLLN-
FRRSKEEICDLINLSIDVLSQNG-QLRDFCKD--VNCRIRFCGDFS--FVGDDIKKMLKD
VE----LK-TS--Q-YT-----G-------------------------------------
--------------------------MTLNICLSYGARNEI---A-------NALKG---
-----------------------------------K------------------------
------------------------------------------------------------
----SENFCENL----ST------------SPFG-------------------P------
-PEILIRTSGVT--RLSDFLI-Y---QASLHLD--LFL----------------------
-------------------------------------H----------------------
G-----------------------------------------------------------
------------------------------------------------------------
------------------------------
>Theileria_parva@XP_763441.1
------------------------------------------------------------
-------------MKLTGFQEYMVFVM---------------------------------
------------------------------------------------------------
------------------------KP----------------------------------
-------MLRVE-HMALIMDGNRRYAKN--------------------------------
-------LN----LQQS----Q--GHLNGFNKLLEILEFSSLF-G-LKVITIFAFSLLN-
FSRTRKEISDLLNLFVDLSGPKS-QLEELCER--IGCKIRFCGDFS--FLGEDIKQILND
IQ----SK-TN--H-YS-----K-------------------------------------
--------------------------MTLNVCASYGGRNEI---I-------NALNK---
-----------------------------------F--NS---NVENNT--TF-------
------------------------------------------------------------
----NTDNTNNNAREEYY------------RNLY-TG----------DF---TP------
-PNLLIRTSGES--RLSDFLI-Y---QCSEHTC--FYFVKEMWPELS---------FNRL
I-------CILIHYSVFQPILN---------------C---VN---------------SF
T-----------------------------------------------------------
-----------------------------------KFINHKN------------------
------------------------------

## short E-prenyltransferases, IPPS; Supplementary Figure 3##

>Giardia_lamblia@EFO63579.1
------------------------------------------------------------
------------------------------------------------------------
-------------------------------------------------------MASYT
ASNYVKLDAHKRQKCIKDFAT---------------------------------------
------------------------------------------------------------
-------------------------------------------EKVD-----NFLE--TF
I--------------------------PVYLPNLFSTS----------------------
------------------------------------------------------------
------------------------------------------------------------
------------------------------------------------------------
------------------------------------------------------------
-----------------------LLRDHI-------------------------------
------VEVIKY-----------------------------------NV-----------
-VGGKMTRGTLAA----------------------------------DIFLQ--------
---------TVRFLFSGLLEDSNFSEEL--------------------------------
--FN----------------------LAIDICLVQEILQGAFLM----------------
-------------IDDV--IDHSTIRRGKPSWR-----------------A--------V
VGDEQ--AVNDGLILWQIADSLV--------------LYLEDKCGKT---LK---IFEVY
HQAK--ANTTLGQHLDT-----------FTKTYSQ---------------------RHTM
------G-HLND--------------------------------------TYILKTAYYT
FYLPLIMGYRSGVLFGNMAIGTSATSEKGYTMQKVDSILNLQQRLDTDIEQQI---YKIS
MDLGRLYQMQDDFLD----FY--APEILHKE-----------------------------
------------SSDYLENKA-TWPLVRAL-ELSASEEARGKGVSPQTI----------L
TIYG---------------------KRAS--------------------------DKESI
QKLF-----DALDLKSVY-------IHEASALLKQCK-EEVASM----------------
------------------------------------------------------------
--PSYISDSVEDVFNML-SSRINVEIIRP----------SK-------------------
------------------------------------------------------------
------------------------------------------------------------
-------------------------------
>Trichomonas_vaginalis@XP_001329081.1
------------------------------------------------------------
------------------------------------------------------------
------------------------------------------------------------
------------MIGAKQFCE---------------------------------------
------------------------------------------------------------
-----------FY------------------------------TVAR-----NIIS--NY
L--------------------------QS--MSVDWVE----------------------
------------------------------------------------------------
------------------------------------------------------------
------------------------------------------------------------
------------------------------------------------------------
--------------------------KHC-------------------------------
------LEVLDY-----------------------------------ST-----------
-KGGKLTRGVVCA----------------------------------SAFIE--------
---------STG----------C----D--------------------------------
--PDSEEAK-----------------IGYTIGWVLELMQAAFLI----------------
-------------ADDF--MDQSETRRGMICWY-----------------K--------I
ESVNE-QAVNDAMIVENLAFVLL---DSVR-------SKLNIK--SY---AR---LVQYL
RTIN--TITTMGQTLDF-----------INKTKSF-------------------------
------E-SYEV--------------------------------------SVRNKTSHYS
LCAPIIL----GLIASQK---------------------------FEVTD-KFESIEKFA
LRLGYYFQVQDDYFD----VY-GDPQVTGKI-----------------------------
------------GSDIKDGKN-TWLFCKAY--ELANDEQK------KTL----------D
QKIG----------------------HEE--------------------------FVEDI
KKLY-----EEIKVKEA--------YHEFETNEGKELYAQLNHI----------------
-------------------------------------------------E----------
--SKYPKKT----IEAL-VKKIV----GR----------VY-------------------
------------------------------------------------------------
------------------------------------------------------------
-------------------------------
>Perkinsus_marinus@XP_002769627.1
------------------------------------------------------------
------------------------------------------------------------
----------------------------------------------------------MS
TTSSNEGYYPDPTKLRNDVIK---------------------------------------
------------------------------------------------------------
-----------AF------------------------------PSFK-----DDIL--AD
I--------------------------NNRLTVSSSNT----------------------
------------------------------------------------------------
------------------------------------------------------------
------------------------------------------------------------
------------------------------------------------------------
--------------------LRDSIINYF-------------------------------
------DTCIEY-----------------------------------TT-----------
KDGGKLNRATSLV----------------------------------AA-YD--------
---------ILHHHHHDDDQHDD----D--------------------------------
--RD----------------------IALKLAWCVEILQSHFLT----------------
-------------LDDV--MDSSSTRRGKPCWY-----------------T--------K
VGVSN--AINDGAFLYSTIYPFI--------------RNIASHKEWL---LD---VIDIF
AHIE--QCTLIGQHLDV---------NGGMQQQQQ--------------QDSEHNKEKEI
------E-RFNT--------------------------------------IALYKTAFYT
YYLPASV----GVFAS-D---------------------------DKDAVKYLPLIKDVC
LKLGVYFQAQDDFLD----CY-ASPEVLGKI-----------------------------
------------GTDIEECKA-SWLYCTAI--DVLTMDNN------NKL----------Y
TLYK------------------KDDKSVD--------------------------DVERV
KAIY-----RSSPLDM---------EKRFMIYEEESK-KELDNIISKVNH----------
------------------------------------------------------------
--DG-VRML----LTYM-LDRTY----KR----------SN-------------------
------------------------------------------------------------
------------------------------------------------------------
-------------------------------
>Plasmodium_falciparum@XP_001347966.2
------------------------------------------------------------
------------------------------------------------------------
------------------------------------------------------------
--MENEQNNQDSENGLDYFRS---------------------------------------
------------------------------------------------------------
-----------MY------------------------------DRYR-----DVFI--NH
I--------------------------ND--YVLEDDI----------------------
------------------------------------------------------------
------------------------------------------------------------
------------------------------------------------------------
------------------------------------------------------------
----------------------KIIISKY-------------------------------
------YKLLFD-----------------------------------YN-----------
CLGGKNNRGILVI----------------------------------LI-YE--------
---------YVK----------NRDINC--------------------------------
--NEWEKVA--------------------CIAWCIEILQASFLV----------------
-------------ADDI--MDKGETRRNKHCWY-----------------L--------L
KDVEIKNAVNDVFLLYNAIYKLL---DVYL---------RNDN--CY---LD---LITSF
REAT--LKTIVGQHLDT----------NIFSDKYSHIDKDIDVNNINISQENKINI-NML
----NFK-VYQN--------------------------------------IIIHKTAYYS
FFLPIVC----GMQMG-G---------------------------ISLDNLLYKKVENIA
ILMGEYFQVHDDYID----TF-GDSKKTGKV-----------------------------
------------GSDIQNNKL-TWPLIKAF--ELCSQPEK------EDI----------I
RNYG--------------------KDNVT--------------------------CIKFI
NDIY-----EHYNI-----------RDHYVEYEKKQKMKILEAI----------------
------------------------------------------------------------
--NQ-LHHE---GIEYV-LKYVM----------------DILFTGA--------------
------------------------------------------------------------
------------------------------------------------------------
-------------------------------
>Babesia_equi@XP_004833872.1
------------------------------------------------------------
------------------------------------------------------------
------------------------------------------------------------
-MESGILTKGDIDSCMERLKS---------------------------------------
------------------------------------------------------------
-----------FF------------------------------PSFL-----DIAN--DE
I--------------------------KS--YDVSGEV----------------------
------------------------------------------------------------
------------------------------------------------------------
------------------------------------------------------------
------------------------------------------------------------
-------------------------LQYY-------------------------------
------SYAIQY-----------------------------------NL-----------
-QGGKMLRGTLVA----------------------------------AT-VK--------
---------TLA----------GDNMTE--------------------------------
--TLWLQTL--------------------TLAWCVELLQTSFLV----------------
-------------ADDM--MDQSTTRRSNACWY-----------------LVP------T
IGIKN--AINDTMFLYTLINRII---INNL---------KDHP--NL---LE---IIDTF
GRVS--MTTILGQHMDT-----------YDSQDKS--------------LLDSGEV-ATK
--------LFNR--------------------------------------ICKNKTSYYT
FFLPVKF----GMILS-G---------------------------MDSSNLCYSRVESIS
VLLGLLFQAQDDFLD----CY-GNPEHCGKD-----------------------------
------------GTDIQTRKC-SWLLAKAL--SIGSQDQI------RRI----------K
ENIG--------------------KCDED--------------------------KVQIV
KDVF-----DELEM-----------QSLFAQYSGELT-EKIEDE-----I----------
------------------------------------------------------------
--NQ-LDHR---GIKSI-LQWSLHIITKR----------SK-------------------
------------------------------------------------------------
------------------------------------------------------------
-------------------------------
>Theileria_annulata@XP_955531.1
------------------------------------------------------------
------------------------------------------------------------
------------------------------------------------------------
MDSSYNLTKDDIHKCNGLLKD---------------------------------------
------------------------------------------------------------
-----------FF------------------------------PKFL-----ELAI--NE
L--------------------------KTYGLSQNVLL----------------------
------------------------------------------------------------
------------------------------------------------------------
------------------------------------------------------------
------------------------------------------------------------
---------------------------YY-------------------------------
------SYAVQY-----------------------------------NL-----------
-QGGKMLRGTMVL----------------------------------STVKS--------
---------LCG----------T----N--------------------------------
--IP--ENLMTQTLIVGMYNSNHLKQF--IVAWCVELLQTSFLV----------------
-------------ADDI--IDKSTKRRSNTCWY-----------------LVP------T
IGVSN--AINDVMFLYTLIYRIL-------------FNTMKDS--KK--FLE---IIETF
NRVS--MTTILGQHLDI-----------YESNSDV--------------LFHDSKE-ATK
--------LFAE--------------------------------------ICKNKTSYYS
FFLPLKL----GMMLS-G---------------------------VELSNLFYSKVESIS
ILIGTLFQAQDDYLD----CY-GDPDNFGKN-----------------------------
------------GTDIQTRKC-SWLLSQAL--TIASEEQK------NLI----------K
ENIG-------------------H-DDNS--------------------------KVDVV
KSIY-----RELEMDKHFLNYTLYAENKINRYFLVNK-LQF-SE--IDKV----------
-------------------------------------------------E----------
--NQ-GKVV---GIKTV-LKWCLELITNR----------SK-------------------
------------------------------------------------------------
------------------------------------------------------------
-------------------------------
>Reticulomyxa_filosa@ETO12857.1
------------------------------------------------------------
---------MIHCLLLYYVKADKHSDVLRSSFKDQARLDGNEEDYPINSRTGVSSHHSKN
YPPLSSQPPSNARSLHNNGSGGDHHYHSKYRKGGGGGGGGVGMHPPDSSINADHRSEEAV
GSPFVVYDANDDLSEPEDFDNRDNSNSDTRTDLESIMRKESRFLTMDGEEYKFFFFFLER
ILKLKIILLTVVPGFHLVRFFFFKKLFIIQLFTKKDMMQNLKYFGCARLSKRFFTSKSLS
RHFPPHLYQPPFL------------------------------SPVSLPRVFGDVEKSEQ
I--------------------------KQFLKAARKEE----------------------
------------------------------------------------------------
------------------------------------------------------------
------------------------------------------------------------
--------------------------------------------------------PATG
GSGSKKQAGEVMVEDWNKARDMINNGQLYLI-----------------------------
------EEFIRHLSESQQKFGMGTENIEAESKVFREQIMSRLQYMLQEC-----------
IIGGKNIRGITLL----------------------------------QT-ID--------
---------EMK----------KLQNKK--------------------------------
--LTHCDIQ-----------------NSIVCACAVEALQAYFLV----------------
-------------MDDI--MDQSLTRRGKPCWY--------------------------K
YDNVGLKAANDGPIIQSYVFWLL---YNQIFVSDEEEKLVGKKSSLS---SM---LASLF
HHVT--LCTALGQMMDL-----------ELIE-----------------DMNKLKDYYTL
------D-RYQT--------------------------------------IVKYKTSLYS
FYLPFTS----ALYLN-GLSDFTYFKNQTTLDNKSDTNHNETNKKENLEATLFEFVYDMS
IKLGYKFQIDDDAID----CF-GDEKLTGKQ-----------------------------
------------GTDIQDKKC-SWLIVKAL--PLCNSRQF------NLL----------K
ANYG--------------------INDPS--------------------------KIAAV
KDIYR----ELRLHDLY--------KEEESKLNHEIL-HTIQSIDQHPYL----------
------------------------------------------------------------
--KQHLPKQ----IKDISCKKKLVEKINK----------HKKKDRQKSLLCYYYFF----
------------------------------------------------------------
------------------------------------------------------------
-------------------------------
>Trypanosoma_vivax@CCC48988.1
------------------------------------------------------------
------------------------------------------------------------
------------------------------------------------------------
---------------MEMFMR---------------------------------------
------------------------------------------------------------
-----------VY------------------------------AEIQ-----EFLL--GN
LV-------------------------QEFEMDTHRLE----------------------
------------------------------------------------------------
------------------------------------------------------------
------------------------------------------------------------
------------------------------------------------------------
---------------------------YL-------------------------------
------RKMMDT-----------------------------------TC-----------
-LGGKCNRGLTVV----------------------------------SVVRS--------
---------MLG----------I----G--------------------------------
--EEMPVDQSAHFQTLHDAC---------VCGWMIEFLQAHYLV----------------
-------------EDDI--MDGSLTRRGMPCWY-----------------R--------R
PGVTMQNAINDGLILKSWANMMA---AHYF---------GDRP--FL---KD---LLRFF
NKVD--YTTAIGQLYDV-----------TSMCDSG-----KLDPDVAPSTKRDYSE-FTL
------A-NYKR--------------------------------------IVKHKTAFYT
YYLPLVM----GLVVS-G---------------------------TTSKV-DMNLTEQLA
MLMGEYFQVQDDVMD----CY-TPPDQLGKI-----------------------------
------------GTDIEEAKC-SWLAVMFL--SLADGPRI------TEF----------K
ANYG--------------------CAEQE--------------------------KVATV
KRLYKEMQLEARYFEYE--------ADVASRVIELI--GRLREG----------------
-------------------------------------------------S----------
--PE-FANS----VEDL-WSKTY----RR----------QK-------------------
------------------------------------------------------------
------------------------------------------------------------
-------------------------------
>Leishmania_major@pdb_4JZB_sips
------------------------------------------------------------
------------------------------------------------------------
------------------------------------------------------------
------------XAHMERFQK---------------------------------------
------------------------------------------------------------
-----------VY------------------------------EEVQ-----EFLL--GD
AE-------------------------KRFEMDVHRKG----------------------
------------------------------------------------------------
------------------------------------------------------------
------------------------------------------------------------
------------------------------------------------------------
---------------------------YL-------------------------------
------KSMMDT-----------------------------------TC-----------
-LGGKYNRGLCVV----------------------------------DV-AE--------
---------AMA----------KDTQMD--------------------------------
--AA---------------AMERVLHDACVCGWMIEMLQAHFLV----------------
-------------EDDI--MDHSKTRRGKPCWY-----------------L--------H
PGVTAQVAINDGLILLAWATQMA---LHYF---------ADRP--FL---AE---VLRVF
HDVD--LTTTIGQLYDV----------TSMVDSAK--------------LDAKVAHANTT
DYVEYTPFNHRR--------------------------------------IVVYKTAYYT
YWLPLVM----GLLVS-----------------------------GTLEKVDKKATHKVA
MVMGEYFQVQDDVMD----CF-TPPEKLGKI-----------------------------
------------GTDIEDAKC-SWLAVTFL--TTAPAEKV------AEF----------K
ANYG--------------------STDPA--------------------------AVAVI
KQLY-----TEQNL-----------LARFEEYEKAVV-AEVEQL--IAAL----------
------------------------------------------------------------
--EA-QNAAFAASVKVL-WSKTY----KR----------QK-------------------
------------------------------------------------------------
------------------------------------------------------------
-------------------------------
>Angomonas_deanei@EPY29838.1
------------------------------------------------------------
------------------------------------------------------------
------------------------------------------------------------
------------MAHKDRFLS---------------------------------------
------------------------------------------------------------
-----------VY------------------------------KEIQ-----EALI--SD
ME-------------------------KKYAVDANRRR----------------------
------------------------------------------------------------
------------------------------------------------------------
------------------------------------------------------------
------------------------------------------------------------
---------------------------YL-------------------------------
------CQMMDS-----------------------------------TC-----------
-IGGKYNRGLCVV----------------------------------DV-AE--------
---------QMA----------KTRQLS--------------------------------
--PE---------------EVDRVLHDACICGWMIEMLQAHFLV----------------
-------------EDDI--MDNSKTRRGAPCWY-----------------L--------H
PGVTAQVAINDGLILLAWATRAA---TLFF---------ADRP--FF---HE---VLRVF
HEVD--MITTIGQLYDV----------TMMVDSAK--------------LDATVQKANTT
DFVEYTTFNYQR--------------------------------------IVHHKTSYYT
YWLPLTM----GLLVS-----------------------------ETAHLVNEDKVREVA
ILMGEYFQVQDDVMD----AF-TPPEKLGKI-----------------------------
------------GMDIEDAKC-SWLAVTFL--ETATPEQV------AKF----------K
ANYG--------------------QDDKE--------------------------KVALI
KDLY-----REAKL-----------PEKFEEYEKQVV-AKVSAD--IEEL----------
------------------------------------------------------------
--SK-MSPEFAASVQTL-WEKTY----KR----------EK-------------------
------------------------------------------------------------
------------------------------------------------------------
-------------------------------
>Eimeria_brunetti@CDJ45916.1
------------------------------------------------MLRRGLLLRRAL
RSLQLAAVHGAPLNPAAPLSGPRGAPAAAAAAATAAAAAAWAPVNWASVRPPAAAAGGLV
GPWGSFHCSFRRNLCSHAGAAAAAPAAGAAAAPAGREATAAVASSERGPLAAAEAPKASR
WQPCGGLVQFDIKQDQHRFLK---------------------------------------
------------------------------------------------------------
-----------ML------------------------------KPLR-----DSLL--AR
I--------------------------VACAPQEEAEA----------------------
------------------------------------------------------------
------------------------------------------------------------
------------------------------------------------------------
------------------------------------------------------------
------------------------LTNYY-------------------------------
------VHVIDY-----------------------------------NC-----------
T-GGKMLRGLLTVYASLAANREVQFVQLSDSAAAAAAAPAAAAPASAAA-SS--------
---------AFRLAGAPSGAAAA----SSAAAAPSAAATAAGPASTAPASPAAAAAAGGA
AAVE--EAFNSGAC---------------ALGWGVELLQAAFLV----------------
-------------ADDQ--MDCADTRRGKVCWY-----------------KRE------D
VGPAN--AINDAVFLIFAIHQVL---REFL-----G----NHP--AF---SA---CADLL
QDVA--FNTVLGQHLDSNGSVDRLLQPRQQPQPQQQQQQQELLRVLREGTAAAAAT-LQQ
LTAAARS-RQQA--------------------------------------AARLKTSYYS
FWLPTAL----GLLYS-G---------VN-D--------------QSLLA-KA---QEIC
LCTGDYFQAQDDFLD----CF-GCRDALGK------------------------------
----------S-GTDIREGKC-SWLLVEAL--KAATPAEA------AEL----------L
AAYG-----------------K-----PE--------------------------GEATV
RELY-----VH--LKV---------QERFKDYENGAC-DKILRL--VDEL----------
-------------------------------------------------K-------H--
--PG-MRSY----FVAL-LQLLH----RR----------PQ-------------------
------------------------------------------------------------
------------------------------------------------------------
-------------------------------
>Toxoplasma_gondii@XP_002366124.1
MVDAVSLVSCRARHSHSLFAFSLSRRSCIQKYRFFSYVKSFPSSLPSPSRSSSPFTLSPR
RRCLPPLVLPLEAAGHLAPALHSGSGISCPRSSSLSLSSSSPMRTPPSFSLSLPPAQPPS
LCFSPTSRLSAPVFPWSFSRQLSLATLAPLASVSPWKKAAALPKPDGAAAVSDERTSAER
ADALAGAWRASASHVEDRFKQ---------------------------------------
------------------------------------------------------------
-----------AF------------------------------PEVR-----GTLL--NH
I--------------------------AGLDLPASLSA----------------------
------------------------------------------------------------
------------------------------------------------------------
------------------------------------------------------------
------------------------------------------------------------
-----------------------RLLSYY-------------------------------
------ARLLDY-----------------------------------TC-----------
-SGGKLTRGILVL----------------------------------YA-AA--------
---------AASHAPVLPPPSPSPAAAPASSASSVSSSPCS-------------------
--SSLAESERVPGSALSPALPPSSFRCLAALGWCVELLQSCFLV----------------
-------------MDDV--MDHSLTRRGKQCWY-----------------R--------C
DGIGVSNAVNDSLVLEAAVYRVL---REYL-------GDHPAY-------AQ---LQDLL
LGNT--FTTLIGQHLDSEDALAALSEASQNLESRQSEDNSSASSATAAGSSLLRDASLSD
------K-DFTHHSYVSSSLSSSRSSPSLSASSLPSSEVLAQKLADRQATVARLKTSHYS
FYLPTAL----GMTYG-G---------------------------LTDPA-LMAQAKELC
LAIGEYFQVQDDYLD----CF-SDPKISGKI-----------------------------
------------GSDIQEKKC-CWLFVQAV--RRASREDL------AQL----------L
RVYG----------------------QPE--------------------------YVDWV
KDLY-----RRLDL-----------TSLYFQYEEETL-AKLRRS----------------
------------------------------------------------------------
--VSSFPHDGMKAFFGLVLGRLH----KR----------QK-------------------
------------------------------------------------------------
------------------------------------------------------------
-------------------------------
>Bigelowiella_natans@jgi_33405
------------------------------------------------------------
------------------------------------------------------------
------------------------------------------------------------
--------------MEKHFKT---------------------------------------
------------------------------------------------------------
-----------LA------------------------------AQFV-----KYIQ----
---------------------------DS--YEWPDVG----------------------
------------------------------------------------------------
------------------------------------------------------------
------------------------------------------------------------
------------------------------------------------------------
-------------------------VERL-------------------------------
------EKMLDY-----------------------------------TV-----------
-PGGKYNRGLLCI----------------------------------WTAID--------
---------TCK--------MNGKEFDE--------------------------------
--KTELLSV--------------------VLAWCVEILQACFLV----------------
-------------SDDV--MDSSVTRRGKPCWY-----------------K--------I
PEVGM-DAVNDALILESFLFFLI---EKYF----------SGE--QY---VA---LMKLF
HDVS--LKTQMGQMLDT-----------MSEKAKG--------------KAGIFDK-FNM
------K-YYTR--------------------------------------IITYKTAFYS
FYLPAAS----ALIAC-----------------------------NIVDSNALKACEEIC
VAMGVKFQIQDDYLD----CY-GDPEHIGKV-----------------------------
------------GTDIFDHKC-TWLLVIAL--QMMNEGQR------KTL----------E
ANYG------------------NGIEDKK--------------------------AEQTI
KELY-----KELDLEKVY-------EKQEADSLQQCT-ALIQKY----------------
-------------------------------------------------S----------
--KI-LPAE---TFDRL-LKKIH----KR----------SK-------------------
------------------------------------------------------------
------------------------------------------------------------
-------------------------------
>Galdieria_sulphuraria@XP_005706102.1
------------------------------------------------------------
------------------------------------------------------------
------------------------------------------------------------
--MNVSSSSLFDSMGSVRKDE---------------------------------------
------------------------------------------------------------
-----------FM------------------------------RVYE-----KIIE--EE
L--------------------------KEIETSYKIPS----------------------
------------------------------------------------------------
------------------------------------------------------------
------------------------------------------------------------
------------------------------------------------------------
-----------------------FAIEQV-------------------------------
------KFCTSY-----------------------------------NV-----------
-PHGKLQRGTAVV----------------------------------ES-YC--------
---------AFA----------NLSIEE--------------------------------
--VPEVDLH-----------------QACILGWCVEWLQAFFLV----------------
-------------VDDI--MDSSQTRRGQKCYY-----------------L--------L
PKVGM-NAINDAMILQSFIYRLL---YRYF---------RDLD--FY---VK---LVDIF
QQVT--FVTELGQLLDT-----------GSQN-----------------TTEDSFSVFTK
------E-NLER--------------------------------------IYDYKTGNYT
FYLPFAL----GLILS-----------------------------RKDEDDILKRVYSLC
MELGKYFQAQDDFLD----CF-GDPEITGKI-----------------------------
------------GTDIEDNKC-SWLIVNAL--SLCSTDQI------QTL-----------
------------------------------------------------------------
-------------------------KQCYGKHDNSCV-EQVKNI----------------
------------------------------------------------------------
--YR-TVGL----VERF-EEFES----------------KY-------------------
------------------------------------------------------------
------------------------------------------------------------
-------------------------------
>Emiliania_huxleyi@XP_005771269.1
------------------------------------------------------------
----------------------------MEARVAVLAVLAVLVGATAATAATAATAATAT
VAEVRVAAATVGERAAAVDGAAAEVSAAALVVKEVDSLGALPLLVVAAATVFLLVRSAPA
GRAHGLPRWKGSGNARDDFLA---------------------------------------
------------------------------------------------------------
-----------VC------------------------------RELT-----AELV--AE
V--------------------------ETCQPPLPSSV----------------------
------------------------------------------------------------
------------------------------------------------------------
------------------------------------------------------------
------------------------------------------------------------
-------------------------ASHI-------------------------------
------ARLVEY-----------------------------------NV-----------
-PKGKLNRGLTVV----------------------------------EA-ME--------
---------AIK----------GHAAPE--------------------------------
--QQWRAA---------------------ALGWCIEWLQAYFLV----------------
-------------ADDI--MDASETRRGQVCWY-----------------K---------
--APV--KCAVGILLEMHIYSIL---RRHF---------REDP--LY---VP---LMELF
HEVD------------------------FSRFCMA-------------------------
--------TYTN--------------------------------------IVVYKTAFYT
FYLPIAC----AMLLS-G---------------------------YRDPA-LFAKAREIC
VLMGEYFQVQDDYLD----CY-GDPAKIGKERPQHAMAASLAPRHCPPPFLRHLGLLASV
RGVSLEPARAVVGTDIRDNKC-SWLINTCL--AVATPAQK------KDL----------E
ANYA--------------------RNDAR--------------------------CEAKV
RQIFS----ECGV------------KEAFHEYEEATA-AQLRAL--IAEV----------
------------------------------------------------------------
--QG-MPPT---IFSTL-LSRIY----KR----------QK-------------------
------------------------------------------------------------
------------------------------------------------------------
-------------------------------
>Dictyostelium_discoideum@XP_641989.1
------------------------------------------------------------
------------------------------------------------------------
------------------------------------------------------------
----MNNLKKNDKEVLEEFAN---------------------------------------
------------------------------------------------------------
-----------LF------------------------------PILL-----NEIK--KE
L--------------------------EKIDFPKESIH----------------------
------------------------------------------------------------
------------------------------------------------------------
------------------------------------------------------------
------------------------------------------------------------
---------------------------WI-------------------------------
------ETVIKA-----------------------------------NS-----------
-TGGKMNRGISVL----------------------------------ESLES--------
---------LNE----------GRALTR--------------------------------
--HEIFQAQ--------------------TLGWCVEIFQACYLV----------------
-------------SDDI--MDQSLKRRGKPCWY-----------------KQKRPNSDQE
VGLA---AINDSFIIESCVFILL---EKYF---------KNES--YY---LN---IVELF
HKTG--FQTQLGQLLDL-----------TTQP-----------------IRGDFSS-INL
------K-NHTR--------------------------------------ITEYKTAYYS
FFFPVAL----AMLMS-----------------------------KINHEQAFTTAKDIL
LPMGVYFQVQDDFLD----CY-GSPEVFGKI-----------------------------
------------GRDIEENKC-SWMICQAI--LNGTPDQI------NLL----------K
KHYG--------------------FDNPT--------------------------DVEIV
KKIY-----KEINL-----------EKIFKDYENTSY-NFLIDK-----I----------
-------------------------------------------------K---------T
TCIY-LPPS---VFLKI-LSKIY----KR----------DK-------------------
------------------------------------------------------------
------------------------------------------------------------
-------------------------------
>Aureococcus_anophagefferens@XP_009038976.1
------------------------------------------------------------
------------------------------------------------------------
------------------------------------------------------------
------------------------------------------------------------
------------------------------------------------------------
-----------MY------------------------------EVRP-----DEVA----
------------------------------------------------------------
------------------------------------------------------------
------------------------------------------------------------
------------------------------------------------------------
------------------------------------------------------------
---------------------------WI-------------------------------
------RRMLTY-----------------------------------NC-----------
-IGGKMNRGLMVV----------------------------------ETGVV--------
---------LFE--------AQGKPVTN--------------------------------
--DDLCRFA--------------------VLGWIIEMLQAWLLV----------------
-------------ADDM--MDSSLTRRGQPCWY-----------------K--------V
DGVGP-MALNDAFLIEMVMFKVL---KRHF---------GDAP--EY---AK---LLDLL
METT--LQTELGPALGP-----------PFTL----------------------------
------D-RWTM--------------------------------------IVKYKTAFYS
FYLPVAM----GMTMA-G---------------------------IDDRA-EYDAAREIL
VIMGVYFQAQDDYLD----AF-GTPEQIGKI-----------------------------
------------GTDIQDKKC-GWLFVNAY--HGMVDAAG-------------------K
KLLD--------------GHYGKCKVGSK--------------------------EEKKI
KQLY-----KDIDL-----------EQLYKDYEQKSY-DDIMKL----------------
-------------------------------------------------E---------G
TCKQ-VPWA---VFEIF-LKKIF----KR----------SK-------------------
------------------------------------------------------------
------------------------------------------------------------
-------------------------------
>Symbiodinium_munutum@OIST_018339_t1s1459
------------------------------------------------------------
------------------------------------------------------------
------------------------------------------------------------
------------------------------------------------------------
------------------------------------------------------------
------------------------------------------------------------
------------------------------------------------------------
------------------------------------------------------------
------------------------------------------------------------
------------------------------------------------------------
------------------------------------------------------------
------------------------------------------------------------
------METTFQ------------------------------------------------
TECGQLL-----------------------------------------------------
---------------------------D--------------------------------
-------------------------------------LQCKNIT----------------
-------------LKDF------------------------------------------T
YS----------------------------------------------------------
------------------------------------------------------------
--------RWEL--------------------------------------IVKYKTAFYS
FYLPVAL----GMQVA-G---------IR----------------DQASYDAA---REPL
LLMGVYFQAQDDYLD----AF-APPETLGKI-----------------------------
------------GTDIQDKKC-GWLFVQAY-HELCSPEQK------AYL----------D
EHYG-----------------KCK-VQTP--------------------------EEQKI
KDIY-----KEIGL-----------EKKYTDYESKSF-NDILAF--KHQV----------
-------------------------------------------------S----------
--ET-NVPW---EIIEIFLKKVY----KR----------TK-------------------
------------------------------------------------------------
------------------------------------------------------------
-------------------------------
>Cyanidioschyzon_merolae@XP_005537135.1
------------------------------------------------------------
------------------------------------------------------------
----------------------------------------------------------MQ
RTPGAALETAVPMEKREAFLA---------------------------------------
------------------------------------------------------------
-----------AY------------------------------AKIR-----EEIL--SD
L--------------------------SSGDFQLPDNI----------------------
------------------------------------------------------------
------------------------------------------------------------
------------------------------------------------------------
------------------------------------------------------------
-------------------------LERV-------------------------------
------KFCLDY-----------------------------------NV-----------
-PHGKLNRGLAVL----------------------------------EA-YR--------
---------AARRCETFEALSEQ----E--------------------------------
--RQ----------------------DALLLGWCVEWLQAFFLV----------------
-------------ADDV--MDGSKTRRGRPCYY--------------------------L
LDHIGLSSVNDCLLIEAQIYRLL---RRRFRA-----RESDPE--LY---LD---LVELF
LDTT--YSTEVGQMLDL-----------ESSTG----------------SDAMLEK-FTE
------Q-NLLR--------------------------------------IYRFKTAIYS
FYLPVAL----GMRLA-G---------------------------IRNSL-YYQQAKEIL
LEMGAYFQAQDDFLD----CF-GDPVVTGKV-----------------------------
------------GTDIEERKC-TWLIVEAL--KCCSPAQR------EML----------R
CSYG--------------------KQDSD--------------------------SVARI
KALY-----RELGL-----------PQRFQTYDQESY-ARIQRK--LEAL----------
-------------------------------------------------D----------
--AD-FPVE---ALRFL-LQSIY----KR----------SK-------------------
------------------------------------------------------------
------------------------------------------------------------
-------------------------------
>Chondrus_crispus@XP_005713327.1
------------------------------------------------------------
-------------------------------------------------MRCFFRSLQQA
RALHSRHSLQQCRSAPGFYHRRAPASASTLRVPSLFLHLQSHRHPHRHPHPRRHLAKMGS
TDVAPPSGASATSDLKANFKA---------------------------------------
------------------------------------------------------------
-----------VF------------------------------PELV-----DEIM--AE
L--------------------------HDQ-FDLPEDA----------------------
------------------------------------------------------------
------------------------------------------------------------
------------------------------------------------------------
------------------------------------------------------------
-------------------------LKYI-------------------------------
------RHNLEY-----------------------------------NV-----------
-PHGKLNRGLAVS----------------------------------HC-YK--------
---------AFR---------KGDAIKP--------------------------------
--HEERAAY--------------------ILGWCVELLQAFFLV----------------
-------------ADDI--MDASVTRRGQPCFF-----------------R--------L
PQVGL-NAINDSLVLESMIYRLI---RKHF---------RDSS--VY---VD---LVHLF
QDIT--YTTEIGQLLDL-----------TSNEA----------------DKVQLDR-FTD
------D-ALAR--------------------------------------IYKYKTSHYT
FYLPVAL----GMRLA-E---------------------------VSDQK-CYDTAKQIC
LKIGHFFQAQDDFLD----AF-GDPEVTGKV-----------------------------
------------GTDIEENTC-TWLIVEAL--KVATPADM------AIL----------N
ENYG--------------------VKNKA--------------------------NSDKV
KEVYT----RLGLKDKF--------LKFENKTYEEAT-KMIEDV----------------
------------------------------------------------------------
--SG-MPTG---AFEFL-LTSLY----KR----------KK-------------------
------------------------------------------------------------
------------------------------------------------------------
-------------------------------
>Pyropia_yezoensis@NRIFS_contig_36715_g8702
------------------------------------------------------------
------------------------------------------------------------
------------------------------------------------------------
------------------------------------------------------------
------------------------------------------------------------
------------------------------------------------------------
------------------------------------------------------------
------------------------------------------------------------
------------------------------------------------------------
------------------------------------------------------------
------------------------------------------------------------
------------------------------------------------------------
------AAAVTP------------------------------------------------
-----------------------------------------------AA-AQ--------
---------------------------T--------------------------------
--AR-------------------------LLGWCVELLQACFLV----------------
-------------ADDI--MDDSVTRRGRPCWY-----------------R--------R
PEIGL-KAVNDALLLEGLIYRVV---KRHL---------GGAP--CY---GK---VLELF
HDAT--FTTEVGQLLDL-----------TTMEGEAVGVGAG--------GDVDTAA-FTP
------E-ALRR--------------------------------------IYHYKTAHYS
FYLPVAL----GMALA-G---------------------------AADGA-EYDAAREVC
MELGAYFQATDDYLD----AF-GDPAVTGKV-----------------------------
------------GTDIEDRKV-TWLAVDFL------------------------------
------------------------------------------------------------
------------------------------------------GR----------------
------------------------------------------------------------
--AP-PAAV---------------------------------------------------
------------------------------------------------------------
------------------------------------------------------------
-------------------------------
>Acanthamoeba_castellanii@XP_004345905.1
------------------------------------------------------------
------------------------------------------------------------
------------------------------------------------------------
------MEGKRATYSREDFLA---------------------------------------
------------------------------------------------------------
-----------VF------------------------------KEVH-----QELI--EE
L--------------------------PREFEMPPDAV----------------------
------------------------------------------------------------
------------------------------------------------------------
------------------------------------------------------------
------------------------------------------------------------
--------------------------NWV-------------------------------
------DKLIVD-----------------------------------SV-----------
-PGGKLNRGLTVV----------------------------------HT-LQ--------
---------ALS----------SEPLTP--------------------------------
--AQLKQAA--------------------VLGWCIEWLQGFFLV----------------
-------------ADDL--MDSSQTRRGEPCWYL----------------KPAPKFEGQK
VGLV---AVNDSFILEAHVFRLL---KKHF---------RSHP--NY---ID---LVDLF
HEVA--YQTELGQLLDL-----------TSQP----------------------------
------A-----------------------------------------------------
---------------------------------------------GDKVDLSL-------
FTLDTYLKI-DDYLD----CY-GDPVVIGKI-----------------------------
------------GRDIEEKKC-GWLVCQAL--LRATPEQK------QLI----------Q
TQYG--------------------KEDPE--------------------------CVLRI
KALY-----KELDL-----------ENVYKQAEEQSY-VELKGQ-----I----------
------------------------------------------------------------
--EA-VRHA---PLQHA-LNLLLAKIYKR----------SA-------------------
------------------------------------------------------------
------------------------------------------------------------
-------------------------------
>Guillardia_theta@XP_005819303.1
------------------------------------------------------------
------------------------------------------------------------
-----------------------------------------------------MPEAAGK
RKAENEVNGEQPSKKGSAFNE---------------------------------------
------------------------------------------------------------
-----------FT------------------------------GVFD-----GLVQ--DI
L--------------------------GLLPKELPDES----------------------
------------------------------------------------------------
------------------------------------------------------------
------------------------------------------------------------
------------------------------------------------------------
-------------------------LAYI-------------------------------
------KKMCHY-----------------------------------TC-----------
-YGGKMTRGITVG----------------------------------ATYAD--------
---------VAR--------SRGEEPSE--------------------------------
--QAMFVAK--------------------VIGWCIEWLQACFLV----------------
-------------LDDI--MDESHTRRGQPCWY-----------------K--------L
PEVKK-MAINDGLILESCIFLLL---KKHV-------KPYNVE--LY---HN---CVELF
HEVS--FQTELGQLLDM-----------TTESP----------------EGKLDFSRFTL
------E-RYKL--------------------------------------IVKYKTAFYS
FYLPVAA----GLYLA-G---------------------------LTGEK-DLELTKEIT
IAMGEYFQIQDDFLD----CY-GDPETIGKA-----------------------------
--GTDFWSSCQIGTDIQDKKC-GWLCVQAL------------------------------
------------------------------------------------------------
-------------------------MKCNEEQVEGIP-KSV-------------------
------------------------------------------------------------
-------------FESL-LAKIY----KR----------SK-------------------
------------------------------------------------------------
------------------------------------------------------------
-------------------------------
>Phytophthora_parasitica@ETI50130.1
------------------------------------------------------------
------------------------------------------------------------
------------------------------------------------------------
------------------------------------------------------------
------------------------------------------------------------
------------------------------------------------------------
------------------------------------------------------------
------------------------------------------------------------
------------------------------------------------------------
------------------------------------------------------------
------------------------------------------------------------
------------------------------------------------------------
------------------------------------------------------------
------------------------------------------------------------
------------------------------------------------------------
------------------------------------------------------------
-------------------MDESITRRGQPCWY-----------------R--------K
PNVKM-IAINDAFLLEAFVFQIL---KKHF---------RSEP--YY---LD---LVETF
HDVV--FHTEIGQLLDL-----------TSQPLD---------------GEVDLDR-FTV
------E-RYRQ--------------------------------------IVINKTAYYT
FYLSAAC----AMFLN-G---------------------------VVDEA-SHNLAKKIC
VRIGEYFQIQDDFLD----CY-GDEKVIGKV-----------------------------
------------GTDIQDNKC-SWLVVQAL--DRATPEQR------ETL----------K
KNYG--------------------RNDPD--------------------------AIAVV
KKLY-----IELEL-----------ATVYHRYEDETY-KTLSEE-----I----------
------------------------------------------------------------
--AQ-VTIMPSEVFNLL-VSKIF----KR----------NK-------------------
------------------------------------------------------------
------------------------------------------------------------
-------------------------------
>Phaeodactylum_tricornutum@XP_002184024.1
------------------------------------------------------------
------------------------------------------------------------
------------------------------------------------------------
--------------MTLQYRY---------------------------------------
------------------------------------------------------------
-----------LV---------------------------------------QLSH--AS
I--------------------------VPVGVVAPEAI----------------------
------------------------------------------------------------
------------------------------------------------------------
------------------------------------------------------------
------------------------------------------------------------
--------------------------DYL-------------------------------
------RRMMDY-----------------------------------NV-----------
-PGGKLNRGTTVI----------------------------------DV-YR--------
---------VLL----------GKATLT--------------------------------
--PT--ETA-----------------RAAVLGWAIEFLQAFFLV----------------
-------------ADDV--MDDSQTRRGQPCWY-----------------K--------L
PDVQL-VAINDSFLLESFVFAIL---RRHF---------GHEP--FY---LH---LLELM
LDVT--HKTELGQLLDL-----------TSQPPQHHDQP----------HHVDLDR-FTL
------T-RYQQ--------------------------------------IVKYKTAFYS
FYLPVAM----GMILS-G---------------------------VTDAP-ALAQARTIC
CLMGEYFQIQDDYLD----CF-GDPAVIGKV-----------------------------
------------GTDIQDNKC-SWLVVQAL--ARCTPAQR------DVL----------Q
NHYG-------------------Q-SDDQ--------------------------KVETV
KSLY-----RELQL-----------VEVFHAYEEDSY-AQIQAQ--LEQV----------
-------------------------------------------------H----------
--AV-PKQV----FVLF-LNKIY----KR----------SK-------------------
------------------------------------------------------------
------------------------------------------------------------
-------------------------------
>Physcomitrella_patens@XP_001768279.1
------------------------------------------------------------
------------------------------------------------------------
-------------------------------------------------------MDSVA
AVPSALVEKKSNAAGREKFMD---------------------------------------
------------------------------------------------------------
-----------VY------------------------------QQLK-----KEILSDSE
L--------------------------VT--YTEESRA----------------------
------------------------------------------------------------
------------------------------------------------------------
------------------------------------------------------------
------------------------------------------------------------
---------------------------WV-------------------------------
------EEMLDY-----------------------------------TV-----------
-PGGKLNRGLSVV----------------------------------HS-LE--------
---------LLK----------K----D--------------------------------
--TPLSEQDTFNAC---------------ALGWCIEWLQGYFLV----------------
-------------MDDI--MDNSVTRRGQPCWY-----------------R--------V
PKVGL-IAINDGIILRTHISRVL---KRHF---------RQSP--IY---VE---LVDLF
NDVE--YQTASGQMLDL-----------ITTPA----------------GEVDLSK-YVL
------P-TYLR--------------------------------------IVKYKTAYYS
FYLPVAC----ALLLA-G---------------------------ETSVA-KFEAAKEVL
VQMGTYFQVQDDYLD----CY-GAPEVIGKI-----------------------------
------------GTDIEDTKC-SWLIVQAL--KRANESQK------QLL----------K
EKYG--------------------KKDPA--------------------------CVVEV
KRVY-----NELEL-----------QKVFEDYERDSYVKLIADI---EKL----------
-------------------------------------------------D----------
--DQ-ALQV---VLKSF-LAKIY----KR----------EK-------------------
------------------------------------------------------------
------------------------------------------------------------
-------------------------------
>Arabidopsis_thaliana@NP_199588.1
------------------------------------------------------------
------------------------------------------------------------
--------------------------------MSVSCCCRNLGKTIKKAIPSHHLHLRSL
GGSLYRRRIQSSSMETDLKST---------------------------------------
------------------------------------------------------------
-----------FL------------------------------NVYS-----VLKS--DL
L--------------------------HDPSFEFTNESRL--------------------
------------------------------------------------------------
------------------------------------------------------------
------------------------------------------------------------
------------------------------------------------------------
---------------------------WV-------------------------------
------DRMLDY-----------------------------------NV-----------
-RGGKLNRGLSVV----------------------------------DS-FK--------
---------LLK---------QGNDLTE--------------------------------
--QEVFLSC--------------------ALGWCIEWLQAYFLV----------------
-------------LDDI--MDNSVTRRGQPCWF-----------------R--------V
PQVGM-VAINDGILLRNHIHRIL---KKHF---------RDKP--YY---VD---LVDLF
NEVE--LQTACGQMIDL---------ITTFEGEKD-------------------LAKYSL
------S-IHRR--------------------------------------IVQYKTAYYS
FYLPVAC----ALLMA-----------------------------GENLE-NHIDVKNVL
VDMGIYFQVQDDYLD----CF-ADPETLGKI-----------------------------
------------GTDIEDFKC-SWLVVKAL--ERCSEEQT------KIL----------Y
ENYG--------------------KPDPS--------------------------NVAKV
KDLY-----KELDL-----------EGVFMEYESKSY-EKLTGA-----I----------
------------------------------------------------------------
--EGHQSKAIQAVLKSF-LAKIY----KR----------QK-------------------
------------------------------------------------------------
------------------------------------------------------------
-------------------------------
>Oryza_sativa@NP_001043959.1
------------------------------------------------------------
------------------------------------------------------------
------------------------------------------------------------
------------------------------------------------------------
------------------------------------------------------------
------------------------------------------------------------
------------------------------------------------------------
------------------------------------------------------------
------------------------------------------------------------
------------------------------------------------------------
------------------------------------------------------------
---------------------------ML-------------------------------
----------DY-----------------------------------NV-----------
-LGGKLNRGLAVV----------------------------------ES-YK--------
---------ILK----------AASATE--------------------------------
--PS--EEELFLAC---------------ILGWGIEWLQAYFLV----------------
-------------LDDI--MDNSQTRRGKPCWF-----------------R--------L
PKVGL-IAINDGLVLRSQISRIF---RRYF----------RGK--SY--YVD---LLDLF
NEVE--IQTTSGQLLDQ-----------ITTNEGR----------------KDLNK-YNV
------H-VYRR--------------------------------------IVEYKTAYYS
FYLPVAC----ALLLF-----------------------------DESLD-NYAQVKHIL
VEMGVYFQSQDDYLD----CF-GEPEIIGKI-----------------------------
------------GSDIEDFKC-SWLFVQAL--ERADEKQK------GVL----------F
ENYG-------------------K-SDPA--------------------------CVAKV
KDLY-----NELHL-----------QRVFSEYERESY-EKLISA--IEAQ----------
--------------------------------P----------------N----------
--EA-VRAV----LKSF-LHKIY----KR----------SK-------------------
------------------------------------------------------------
------------------------------------------------------------
-------------------------------
>Cyanophora_paradoxa@rutgers_Cypara_22176
------------------------------------------------------------
------------------------------------------------------------
-------------------------------------MHTSTGYSASSLLNSAPIQVEMT
NTVEPSPKKAKTASLRDGFMA---------------------------------------
------------------------------------------------------------
-----------VY------------------------------DQLK-----AEIV--AD
L--------------------------DSLSMPEATKK----------------------
------------------------------------------------------------
------------------------------------------------------------
------------------------------------------------------------
------------------------------------------------------------
---------------------------YI-------------------------------
------ARMVDY------------------------------------------------
NVPGKLNRGLTVA----------------------------------SVVQS--------
---------MHI----------GKAVPE--------------------------------
--DTIVKAH--------------------MLGWCIEW--AFFLV----------------
-------------ADDV--MDASITRRGQPCWY-----------------K--------L
PEVGL-NAVNDSIILEAHIFHIL---RRHF---------KTHP--AY---VT---LMELF
MDVT--YRTEIGQLLDL-----------TSQEK----------------DVVDLDK-FTL
------D-TYKR--------------------------------------IVKYKTAFYS
FYLPVAC----GMILS-G-----V---------------------ADEAHLKA---EEIC
LDMGEYFQIQ----------------VIGKI-----------------------------
------------GTDIQDNKC-SWLVVTAL--SKASAEQK------AIL----------K
ANYA--------------------KHDPA--------------------------CVAKV
KEVY-------AALD----------LKSVFNYESESY-ARISER--INKI----------
------------------------------------------------------------
--TN-VPHA---VFTDL-LAKIY----KR----------QK-------------------
------------------------------------------------------------
------------------------------------------------------------
-------------------------------
>Bathycoccus_prasinos@XP_007511050.1
------------------------------------------------------------
------------------------------------------------------------
------------------------------------------------------------
----------MSEDDKTKFLK---------------------------------------
------------------------------------------------------------
-----------CF------------------------------EQLKE----ELVR--DE
I--------------------------EDNQVQIAVD-----------------------
------------------------------------------------------------
------------------------------------------------------------
------------------------------------------------------------
------------------------------------------------------------
---------------------------WI-------------------------------
------REMISY-----------------------------------NV-----------
-PHGKLNRGIAVM----------------------------------DG-MR--------
---------ALG----------KDEVSE--------------------------------
--KDMWKAM--------------------VVGWGIEWLQAYFLV----------------
-------------ADDI--MDESITRRGQPCWY-----------------R--------Q
PHVKM-NAINDGILLEMQIYKLL---KRH--------VGVKDP--AY---AH---LLELF
HEVT--YQTASGQLIDL-----------ITAP-----------------IGVVDLSKYTE
------E-AYMR--------------------------------------IVTYKTAFYT
FYLPAAS----AMRLS-G---------------------------IEDEQ-AYKVANDIC
VKLGQFFQIQDDYLD----CY-GDPKVIGKI-----------------------------
------------GTDIKDNKC-GWLVVQAL--KKCTAEQR------KII----------E
ENYG--------------------KDDAE--------------------------CEKKI
KALY-----VELEL-----------EKLYLEYEEKSY-KELTEI-----M----------
------------------------------------------------------------
--EG-QSVLPKELFSSM-LAKIY----KR----------TK-------------------
------------------------------------------------------------
------------------------------------------------------------
-------------------------------
>Ostreococcus_lucimarinus@XP_001416643.1
------------------------------------------------------------
------------------------------------------------------------
------------------------------------------------------------
-----------MGAKDDDKTR---------------------------------------
------------------------------------------------------------
-----------FM------------------------------AVFR-----ELAD--GL
V--------------------------RDEIDDRQVKI----------------------
------------------------------------------------------------
------------------------------------------------------------
------------------------------------------------------------
------------------------------------------------------------
------------------------AVEWI-------------------------------
------KRMIDY-----------------------------------NV-----------
-PHGKLNRGLAVV----------------------------------DG-VR--------
---------ALK----------AAKNET--------------------------------
--VDEEELK-----------------RAMVVGWCIEFLQAYFLV----------------
-------------ADDI--MDESVTRRGQPCWY-----------------R--------Q
PDVKM-TAINDGILLEMMLYKCL---KKYC-------KGLECY-------AD---LVELF
HDVT--YQTASGQLIDL-----------ITAP-----------------IGVVDLSKYTM
------E-AYMR--------------------------------------IVTYKTAFYT
FYLPAAC----AMRLC-G---------------------------VKDEA-AYEKANEIC
IKLGQFFQIQDDYLD----CY-GDPEVIGKI-----------------------------
------------GTDIQDNKC-GWLVVQAL--LKCTDEQR------KII----------E
ENYG--------------------RADAE--------------------------CEKKI
KALY-----VDLDL-----------EATYKKYEEESY-ADLRSI----------------
------------------------------------------------------------
--MESQKVLPEGLFGAM-LAKIY----KR----------QK-------------------
------------------------------------------------------------
------------------------------------------------------------
-------------------------------
>Chlorella_variabilis@XP_005851791.1
------------------------------------------------------------
------------------------------------------------------------
------------------------------------------------------------
----------MPSSLLQEFLK---------------------------------------
------------------------------------------------------------
-----------VF------------------------------EQLR-----DEIVNDEL
L--------------------------AG--QPEASKQ----------------------
------------------------------------------------------------
------------------------------------------------------------
------------------------------------------------------------
------------------------------------------------------------
---------------------------WV-------------------------------
------KEMMDY-----------------------------------NV-----------
-PLGKLNRGMAVL----------------------------------DV-VQ--------
---------SLA-------EAKGAAPSA--------------------------------
--EDEFRAN--------------------ALGWCIEFLQAYFLV----------------
-------------ADDI--MDSSITRRGQPCWY-----------------R--------R
PEVGM-VAINDGIILEACIFRIL---KKHF-------GALPCY-------VH---LLELF
HEVT--FKTAHGQLLDT-----------TTAP-----------------IGTVDLSRYTL
------D-TYLR--------------------------------------IVTYKTAFYT
FYLPVAC----GLRLA-G---------------------------ITDPA-AYKLAEDIC
LQMGRYFQIQDDYLD----CF-GDPEVIGKI-----------------------------
------------GTDIQDNKC-SWLVVQAL--TRASEEQK------AAI----------E
ESYG--------------------KDEEA--------------------------AVQRV
KEVY-----RQLDL-----------EGLFKKYEQDSH-DQLVKT-----I----------
------------------------------------------------------------
--EG-QDLLPQGVFTML-LKKIY----KR----------QK-------------------
------------------------------------------------------------
------------------------------------------------------------
-------------------------------
>Chlamydomonas_reinhardtii@XP_001693168.1
------------------------------------------------------------
------------------------------------------------------------
----------------------------------------------------------MS
GEPTPKKMKATYVHDRENFTK---------------------------------------
------------------------------------------------------------
-----------VY------------------------------ETLR-----DELLNDDC
L--------------------------SP--AGSPQAQ----------------------
------------------------------------------------------------
------------------------------------------------------------
------------------------------------------------------------
------------------------------------------------------------
-----------------------AAQEWF-------------------------------
------KEVNDY-----------------------------------NV-----------
-PGGKLNRGMAVY----------------------------------DVLAS--------
---------VKG--------PDG-------------------------------------
--LS--EDEVFKAN---------------ALGWCIEWLQAFFLV----------------
-------------ADDI--MDGSITRRGQPCWY-----------------K--------Q
PKVGM-IACNDYILLECCIYSIL---KRHF-------RGHAAY-------AQ---LMDLF
HETT--FQTSHGQLLDL-----------TTAPI----------------GSVDLSK-YTE
------D-NYLR--------------------------------------IVTYKTAYYS
FYLPVAC----GMVLA-G---------------------------ITDPA-AFDLAKNIC
VEMGQYFQIQDDYLD----CY-GDPEVIGKI-----------------------------
------------GTDIEDNKC-SWLVCTAL--KIATEEQK------EVI----------K
ANYG-------------------H-KEAE--------------------------SVAAI
KALY---------VELGI-------EQRFKDYEAASY-AKL-EG--TISE----------
-------------------------------------------------Q----------
--TL-LPKA---VFTSL-LAKIY----KR----------KK-------------------
------------------------------------------------------------
------------------------------------------------------------
-------------------------------
>Fonticula_alba@KCV73224.1
------------------------------------------------------------
------------------------------------------------------------
------------------------------------------------------------
----------MSDSVAQKFAD---------------------------------------
------------------------------------------------------------
-----------FF------------------------------PTLS-----NDIL--AH
L--------------------------KTINIPVDAFN----------------------
------------------------------------------------------------
------------------------------------------------------------
------------------------------------------------------------
------------------------------------------------------------
---------------------------WL-------------------------------
------DRMMNY-----------------------------------NV-----------
-PGGKMNRGLSVH----------------------------------DT-YA--------
---------ALV----------GRPLTE--------------------------------
--DEVTKAF--------------------VLGWTVEWLQAFFLV----------------
-------------ADDI--MDRSITRRGQPCWY-----------------K--------N
PEVGN-FAINDSFALESAIYILL---KKYF---------RTEA--YY---VD---LLELM
LEVT--SQTVFGQLVDL-----------ITAPE----------------DNHNIEL-FSM
------E-RYQW--------------------------------------IIQYKTAYYS
FYLPVAF----AMLMN-G---------------------------MSPDNPAFKIAEKIL
LEMGQYFQATDDYLD----CY-ADPEVLGKI-----------------------------
------------GTDIQDNKC-SWLANRAL--QLFTPEQK------ERF----------A
ADYG--------------------KNDPE--------------------------AIARV
KALY-----NEIDL-----------EAQFRAYEQESY-DKINAM--IAEV----------
-------------------------------------------------P----------
--AE-TINP---EIFTIFLRKIF----KR----------KK-------------------
------------------------------------------------------------
------------------------------------------------------------
-------------------------------
>Homo_sapiens@KEGG_FPPS
------------------------------------------------------------
------------------------------------------------------------
------MPLSRWLRSVGVFLLPAPYWAPRERWLGSLRRPSLVHGYPVLAWHSARCWCQAW
TEEPRALCSSLRMNGDQNSDV---------------------------------------
------------------------------------------------------------
-----------YA------------------------------QEKQ-----DFVQHFSQ
I--------------------------VRVLTEDEMGH----------------------
------------------------------------------------------------
------------------------------------------------------------
------------------------------------------------------------
--------------------------------------------------------P---
--------------------EIGDAIARL-------------------------------
------KEVLEY-----------------------------------NA-----------
-IGGKYNRGLTVV----------------------------------VAFRE--------
---------LVE---------------P--------------------------------
--RKQDADSLQRAW---------------TVGWCVELLQAFFLV----------------
-------------ADDI--MDSSLTRRGQICWY-----------------Q--------K
PGVGL-DAINDANLLEACIYRLL---KLYC---------REQP--YY---LN---LIELF
LQSS--YQTEIGQTLDL-----------LTAPQ----------------GNVDLVR-FTE
------K-RYKS--------------------------------------IVKYKTAFYS
FYLPIAA----AMYMA-G---------ID----------------GEKEHANA---KKIL
LEMGEFFQIQDDYLD----LF-GDPSVTGKI-----------------------------
------------GTDIQDNKC-SWLVVQCL--QRATPEQY------QIL----------K
ENYG--------------------QKEAE--------------------------KVARV
KALY-----EELDL-----------PAVFLQYEEDSY-SHIMAL--IEQY----------
-------------------------------------------------A----------
--AP-LPPA---VFLGL-ARKIY----KR----------RK-------------------
------------------------------------------------------------
------------------------------------------------------------
-------------------------------
>Mus_musculus@KEGG_FPPS
------------------------------------------------------------
------------------------------------------------------------
-----MPLSCWLRSLGVFLLPAPCWAPRERWLGFLQRPSLAYGCPVLGAWHSARWWCQVW
TEEPRAFSSSVRMNGNQKLDA---------------------------------------
------------------------------------------------------------
-----------YN------------------------------QEKQ-----NFIQHFSQ
I--------------------------VKVLTEKELGH----------------------
------------------------------------------------------------
------------------------------------------------------------
------------------------------------------------------------
--------------------------------------------------------P---
--------------------EIGDAIARL-------------------------------
------KEVLEY-----------------------------------NA-----------
-LGGKYNRGLTVV----------------------------------QAFQE--------
---------LVE------------------------------------------------
--PK--KQD----------AESLQRAL--TVGWCVELLQAFFLV----------------
-------------SDDI--MDSSLTRRGQICWY-----------------Q--------K
PGIGL-DAINDALLLEASIYRLL---KFYC---------REQP--YY---LN---LLELF
LQSS--YQTEIGQTLDL-----------MTAPQGH--------------VDLGRYT----
------EKRYKS--------------------------------------IVKYKTAFYS
FYLPIAA----AMYMA-G---------ID----------------GEKEHANA---LKIL
MEMGEFFQVQDDYLD----LF-GDPSVTGKV-----------------------------
------------GTDIQDNKC-SWLVVQCL--LRASPQQR------QIL----------E
ENYG-------------------Q-KDPE--------------------------KVARV
KALY-------EALDL---------QSAFFKYEEDSY-NRLKSL--IEQC----------
-------------------------------------------------S----------
--AP-LPPS---IFMEL-ANKIY----KR----------RK-------------------
------------------------------------------------------------
------------------------------------------------------------
-------------------------------
>Naegleria_gruberi@XP_002682719.1
------------------------------------------------------------
------------------------------------------------------------
------------------------------------------------------------
------------------------------------------------------------
------------------------------------------------------------
------------------------------------------------------------
------------------------------------------------------------
------------------------------------------------------------
------------------------------------------------------------
------------------------------------------------------------
------------------------------------------------------------
------------------------------------------------------------
---------LEY-----------------------------------NV-----------
-PHGKLNRGLAVV----------------------------------DT-LL--------
---------ILN----------NYQISQ--------------------------------
--EDFKLAS--------------------ILGWCIEFLQAFFLI----------------
-------------ADDI--MDASVTRRGQPCWY--------------------------K
LNDVKMTACNDYLIVESQIYIIL---KKYF----------KND--LY---VP---LVDLF
HQVS--YMTELGQLHDL-----------RSLPPNVDKNSS---------DEIPFHT-FTI
------E-TYSL--------------------------------------IVKYKTAFYS
FYLPLYC----GLILS-G---------KL----------------DENIRKQT---LDIS
IAMGEYFQIQDDYLD----CY-GDPEHIGKI-----------------------------
------------GRDIEDCKC-SWMVVNAL--KLANEEQL------TVL----------K
SNYG--------------------KEEPE--------------------------KVKLV
KELY-----AQLNL-----------EQLYKDYEKSAI-ESMNQL--IAKV----------
-------------------------------------------------P----------
--EV-INKD---IYKTL-LSKIA----NR----------TK-------------------
------------------------------------------------------------
------------------------------------------------------------
-------------------------------
>Trichoplax_adhaerens@XP_002116714.1
------------------------------------------------------------
------------------------------------------------------------
------------------------------------------------------------
--MADAKKPKLGDNDATLFDQ---------------------------------------
------------------------------------------------------------
-----------LF------------------------------PQLV-----TELTEDGL
A--------------------------ND--QTVDAIQ----------------------
------------------------------------------------------------
------------------------------------------------------------
------------------------------------------------------------
------------------------------------------------------------
---------------------------WM-------------------------------
------KKSLEC-----------------------------------NV-----------
-PGGKRNRGLSVI----------------------------------AT-AR--------
---------LLV----------APQELS--------------------------------
--DEDIKGA-----------------L--ILGWCVEFLQAFFLV----------------
-------------ADDI--MDDSVTRRGQPCWF-----------------R--------N
PEIGT-IAINDSFMIESCIYKLL---KKYF---------RSQP--YY---AD---LLDLM
HETT--YDTEVGQTLDL-----------ITAP-----------------SYVDFSR-FSI
------E-RYRA--------------------------------------IVKYKTAIYS
FYLPVAL----AMTMT-----------------------------KNNSEVDYQDARQVL
MQMGEYFQIQDDFLD----CF-GDPKITGKI-----------------------------
------------GTDIEDNKC-SWLVVQAL--SIASEEQK------KVL----------Q
DNYA--------------------KNDQV--------------------------AVQKV
KDLY-----NELNL-----------KQRYNDYEEQSY-TTLSEG--INKI----------
--------------------------------A----------------N----------
--QD-LAKA----LHVF-AKRIY----KR----------KA-------------------
------------------------------------------------------------
------------------------------------------------------------
-------------------------------
>Capsaspora_owczarzaki@XP_004345458.1
------------------------------------------------------------
------------------------------------------------------------
------------------------------------------------------------
------------MTMSEQLKQ---------------------------------------
------------------------------------------------------------
-----------FL------------------------------AVFD-----TLVADVMD
V--------------------------AVNQYETPKES----------------------
------------------------------------------------------------
------------------------------------------------------------
------------------------------------------------------------
--------------------------------------------------------Q---
--------------------------QWM-------------------------------
------SENLKY-----------------------------------NV-----------
-PGGKMNRGLSVV----------------------------------ST-YE--------
---------ILL----------GRPLTK--------------------------------
--DELFKAQ--------------------VLGWSVEWLQAFFLV----------------
-------------ADDM--MDQSQTRRGQPCWY-----------------K--------K
PEVSN-IAINDSFVIEGSIYILL---KKYF---------RSEP--YY---VD---LLDLL
HEVT--FQTELGQMLDL-----------ITAPE----------------DHVDLTR-FTL
------S-KYKT--------------------------------------IVKYKTAVYS
FYLPVAM----AMHMA-G---------------------------VKNPA-AFAAAHSIL
MEMGEFFQIQDDYLD----CY-GDPAVIGKI-----------------------------
------------GTDIQDNKC-SWLVIQAL--NLANADQR------KIL----------E
QHYA--------------------RKDEA--------------------------SVAAV
KALY-----KELEL-----------QRVFTEYEEKSF-AKLTQL--INEL----------
--------------------------------D----------------T----------
--AT-IPRE---VFTEF-AKKIY----KR----------QK-------------------
------------------------------------------------------------
------------------------------------------------------------
-------------------------------
>Monosiga_brevicollis@XP_001743857.1
------------------------------------------------------------
------------------------------------------------------------
------------------------------------------------------------
-----------MAADKEAFVD---------------------------------------
------------------------------------------------------------
-----------LF------------------------------PRLV-----DEII--HG
V--------------------------EQEYPDYDKGA----------------------
------------------------------------------------------------
------------------------------------------------------------
------------------------------------------------------------
------------------------------------------------------------
-------------------------IAWF-------------------------------
------RRVLEY-----------------------------------NC-----------
-PGGKMNRGLSVL----------------------------------TTFRH--------
---------LVA----------PREPTD--------------------------------
--QEIEQCN--------------------ILGWCIEWLQAFFLV----------------
-------------ADDI--MDGSVTRRGQPCWY-----------------K--------Q
ENVGT-VAINDSFLIEAAIYKLL---KKHF---------KSTP--VY---VD---LLELM
LETT--YQTELGQLLDL-----------ITAPE----------------DQVVLDR-FTI
------E-KHTN--------------------------------------IVKYKTAFYS
FYLPVAM----AMLLA-G---------------------------VKDEQ-AFANAKDIL
LEMGIFFQVQDDYLD----CY-GDPKVIGKI-----------------------------
------------GTDIQDNKC-GWLVIQAL--QRATPEQR------KIL----------E
DNYA--------------------RKDAA--------------------------CEARV
KELY-----KELNL-----------EKVYKDYEEQHY-HKLMGM-----I----------
-------------------------------------------------D---------E
KAGQ-LPKA---IFTDF-AAKIY----KR----------QK-------------------
------------------------------------------------------------
------------------------------------------------------------
-------------------------------
>Rhizophagus_irregularis@ERZ99608.1
------------------------------------------------------------
------------------------------------------------------------
------------------------------------------------------------
--------MSSQESKAQTVKD---------------------------------------
------------------------------------------------------------
-----------FM------------------------------EVFP-----DLVE--EF
L--------------------------REVRTRNFPEE----------------------
------------------------------------------------------------
------------------------------------------------------------
------------------------------------------------------------
------------------------------------------------------------
------------------------AVQWI-------------------------------
------KKSFDH-----------------------------------NI-----------
-QGGKMNRGLSVV----------------------------------DT-LK--------
---------ILQ----------NDQLTA--------------------------------
--EELFKSR--------------------VLGWCIEWLQAFFLV----------------
-------------ADDI--MDASITRRGNPCWY-----------------K--------M
EGVGM-IAINDSFILESAIYFFL---KKYF---------RQDS--YY---VD---LVELF
HEIT--LETELGQLLDL-----------TTAPE----------------DHVDLSK-FSI
------E-KHRF--------------------------------------IVLYKTAFYS
FYLPVAL----AMHMA-G---------------------------IKNEK-AFKAAKDIL
LPLGEYFQIQDDYLD----CY-GDPEVIGKI-----------------------------
------------GTDIEDNKC-SWLINQAL--AKVSPEQR--------------------
------------------------------------------------------------
-------------------------KLLDENYGRKNP-KNV-------------------
------------------------------------------------------------
--AV-VKQI----YKDLEIEKLY-----K----------EY-------------------
------------------------------------------------------------
------------------------------------------------------------
-------------------------------
>Schizosaccharomyces_pombe@BAA13767.1
------------------------------------------------------------
------------------------------------------------------------
------------------------------------------------------------
-------------VFVDEIVN---------------------------------------
------------------------------------------------------------
-----------YL---------------------------------------KTINIPDD
V--------------------------TE-------------------------------
------------------------------------------------------------
------------------------------------------------------------
------------------------------------------------------------
------------------------------------------------------------
---------------------------WY-------------------------------
------KNSLFH-----------------------------------NT-----------
-LGGKYNRGLSVI----------------------------------DS-YE--------
---------ILL----------GHPLDE--------------------------------
--AAYMKAA--------------------VLGWMVELLQSFFLI----------------
-------------ADDI--MDASKTRRGQPCWY-----------------L--------M
PGVGN-IAINDAFMVESAIYFLL---KKHF---------RQES--CY---VD---LIELF
HDVT--FQTELGQQLDL-----------LTAPE----------------DSVDLSK-FSL
------Q-KHSF--------------------------------------IVIYKTAFYS
FYLPVEL----AMHLA-G---------------------------VATPE-NLKCAQDIL
IILGKYFQVQDDYLD----CY-GDPTVTGKI-----------------------------
------------GTDILDNKC-SWIINLAL--AKCTPEQR------VIL----------D
DNYG-----------------RKDSESEK--------------------------RVKAV
FEELNI-------------------RGEFENYEESEV-SEIKKL-----I----------
-------------------------------------------------D-------GVD
ESTG-LRKS---IFTTF-LGKIY----KR---ISKFLVLCF-------------------
------------------------------------------------------------
------------------------------------------------------------
-------------------------------
>Saccharomyces_cerevisiae@KEGG_ERG20
------------------------------------------------------------
------------------------------------------------------------
------------------------------------------------------------
-------MASEKEIRRERFLN---------------------------------------
------------------------------------------------------------
-----------VF------------------------------PKLV-----EELN--AS
L--------------------------LA--YGMPKEA----------------------
------------------------------------------------------------
------------------------------------------------------------
------------------------------------------------------------
------------------------------------------------------------
-------------------------CDWY-------------------------------
------AHSLNY-----------------------------------NT-----------
-PGGKLNRGLSVV----------------------------------DT-YA--------
---------ILS----------NKTVEQ--------------------------------
--LGQEEYE-----------------KVAILGWCIELLQAYFLV----------------
-------------ADDM--MDKSITRRGQPCWY-----------------K--------V
PEVGE-IAINDAFMLEAAIYKLL---KSHF---------RNEK--YY---ID---ITELF
HEVT--FQTELGQLMDL-----------ITAP-----------------EDKVDLSKFSL
------K-KHSF--------------------------------------IVTFKTAYYS
FYLPVAL----AMYVA-G---------------------------ITDEK-DLKQARDVL
IPLGEYFQIQDDYLD----CF-GTPEQIGKI-----------------------------
------------GTDIQDNKC-SWVINKAL--ELASAEQR------KTL----------D
ENYG--------------------KKDSV--------------------------AEAKC
KKIFNDLKIEQLYHEYE--------ESIAKDLKAKI--SQVDES-----R----------
------------------------------------------------------------
--GF-KADV----LTAF-LNKVY----KR----------SK-------------------
------------------------------------------------------------
------------------------------------------------------------
-------------------------------
>Ustilago_maydis@XP_757593.1
------------------------------------------------------------
-----------------------------------------MSLKSAICMLRLACGVSEI
RPLWQRVQIQTQDQHARQEEVRPSSRVETTLVQLHPSRIVSLFITSPLGQLRFRFNMSNV
DAQALADKAQLKIQKRKRFES---------------------------------------
------------------------------------------------------------
-----------VF------------------------------PLLV-----EELT--AY
L--------------------------TS--EKMPAEA----------------------
------------------------------------------------------------
------------------------------------------------------------
------------------------------------------------------------
------------------------------------------------------------
-------------------------IDWF-------------------------------
------RRNLDY-----------------------------------NT-----------
-PGGKLNRGLSVV----------------------------------DT-VE--------
---------ILL-CTDSDTGKISRELTE--------------------------------
--PEYLKAA--------------------ILGWCIELLQAYFLV----------------
-------------ADDM--MDASVTRRGQPCWY-----------------R--------V
EGVGN-IAINDAFMLEAAIYFLL---KKHF---------RSDP--YY---GM---LLELF
HDVT--FQTELGQLIDL-----------ITAP-----------------EDSVDLSKFSL
------Q-KHHL--------------------------------------IVVYKTAFYS
FYLPVAL----AMRMA-G---------------------------VTDET-LYKQALDIL
LPMGEYFQVQDDFLD----CY-GTPEQIGKI-----------------------------
------------GTDIFDNKC-SWNINIAL--QNATPEQR------QIL-----------
------------------------------------------------------------
-------------------------DQNYGKKDAECE-KRVKEG----------------
------------------------------------------------------------
-------------LQSA----------------------QH-------------------
------------------------------------------------------------
------------------------------------------------------------
-------------------------------
>Cryptococcus_neoformans_var._neoformans_JEC21@XP_571137.1
------------------------------------------------------------
------------------------------------------------------------
---------------------------------------------MSSLNPEIDGHSYNR
PDAGAQTPVDAKAARRARFEK---------------------------------------
------------------------------------------------------------
-----------VF------------------------------DQIA-----EELL--TY
V--------------------------KG--EGMPKDA----------------------
------------------------------------------------------------
------------------------------------------------------------
------------------------------------------------------------
------------------------------------------------------------
--------------------------VEW-------------------------------
------YQKVLY-----------------------------------HN-----------
TPGGKLNRGMSVV----------------------------------DT-VE--------
---------ILK----------GRELSE--------------------------------
--EEYTNAA--------------------ILGWCVELLQAYFLV----------------
-------------ADDI--MDQSVTRRGQPCWY-----------------R--------V
PNVGN-IAINDAFMLEAAIYYLL---KKHF---------RSQK--YY---VD---LMELF
LETT--FQTELGQLVDL-----------ITAP-----------------EDHVDLNKFSL
------E-KHHL--------------------------------------IVVYKTAFYS
FYLPVAL----AMHMS-G---------------------------VEDKA-AFDLALKIL
LPLGEYFQVQDDYLD----CY-GKPEHIGKI-----------------------------
------------GTDILDNKC-SWNVNTAL--AHATPEQR------KIL----------D
ENYG--------------------RKDST--------------------------CEARV
KELFSQTPISI--------------PERFEKYEKESY-EKINAL--IEQV----------
------------------------------------------------------------
--DEEKTGLKKEVFRSF-LAKVY----KR----------SK-------------------
------------------------------------------------------------
------------------------------------------------------------
-------------------------------
>Caldisphaera_lagunensis@YP_007175575.1
------------------------------------------------------------
------------------------------------------------------------
------------------------------------------------------------
-----MDKEQSYEDIDTSILE---------------------------------------
------------------------------------------------------------
-----------KW------------------------------EKVR-----EYLE--PK
I--------------------------EDAAKSMENLG----------------------
------------------------------------------------------------
------------------------------------------------------------
------------------------------------------------------------
------------------------------------------------------------
------------------------------------------------------------
------IDGIAR-----------------------------------YL-----------
TIGGKMFRGFLTV----------------------------------LF-AE--------
---------SLG----------A----S--------------------------------
--LD----------------------YASDAAVAIEMVHAASLA----------------
-------------IDDI--VDKDTNRRGKLSGW-----------------I--------I
YGIGK--TALTALLLVPVAQRVI--------------EKYGFD------------AIRYS
IKSW--EAMVRGEILDA-----------YASLKLN-------------------------
------PSEYMN--------------------------------------VIKLKTASL-
FSLSAVL----GVIAAKN---------------------------NNLVD-NA---EFYG
DKLGIAYQLADDIGD----YY---SYLIGKK-----------------------------
-------------EKLDPGEV--LFEKYIM--HRYPISER--------------------
------------------------------------------------------------
---------GDEIIKNG--------MNILNDVVNEAS-NAIVEL----------------
-------------------------------------------------P----------
--ES-KQKS---MLSRI-PYFMV----NKMLESVGLTLKRF-------------------
------------------------------------------------------------
------------------------------------------------------------
-------------------------------
>Hyperthermus_butylicus@YP_001012240.1
------------------------------------------------------------
------------------------------------------------------------
------------------------------------------------------------
--------MQQIGTSYGGLVE---------------------------------------
------------------------------------------------------------
-----------HW------------------------------KKLR-----SLVD--DA
I--------------------------KQWIARLPEAH----------------------
------------------------------------------------------------
------------------------------------------------------------
------------------------------------------------------------
------------------------------------------------------------
--------------------------A---------------------------------
------VRVAEY-----------------------------------IA-----------
-RGGKRFRGFLVL----------------------------------EI-AR--------
---------SLG----------G----R--------------------------------
--IE----------------------DALDAAVAVELIHASSLA----------------
-------------LDDI--IDEDVERRGQKAAW-----------------V--------E
YGVKK--TVMTVYLLVTFAHKIV-----------------EER--YG---FR---ATSRT
ITAT--LNISRGEVLDA-----------FTDP----------------------DS-LPP
------E-YYLE--------------------------------------TVKLKTASL-
FRLAGEL----GAIVA-G---------------------------REDLYGEA---GLYG
EYLGLMYQVADDIVDSRTGTISFPSARMFRK-----------------------------
----------WLGSEGIEKAY-KFIA-NLL--TEAEKLAE--------------------
-------------------------------------------------------KLAAT
PDSY---------------------LPILPEFIVSAMLGPDIER-----V----------
------------------------------------------------------------
--KA-YTSR----VTRFNPPRHVPRGDNRV------------------------------
------------------------------------------------------------
------------------------------------------------------------
-------------------------------
>Ignicoccus_hospitalis@YP_001434928.1
------------------------------------------------------------
------------------------------------------------------------
------------------------------------------------------------
---------------MNEIQR---------------------------------------
------------------------------------------------------------
-----------AL------------------------------EKWR-----NIID--KE
L--------------------------EELIK-NTYEE----------------------
------------------------------------------------------------
------------------------------------------------------------
------------------------------------------------------------
------------------------------------------------------------
---------------------------RV-------------------------------
------INVAKY-----------------------------------IV-----------
-NGGKRLRGALVM----------------------------------LV-NE--------
---------ALG----------G----N--------------------------------
--PE----------------------DALPAALALELVHASSLS----------------
-------------IDDI--IDLDFVRRGRPSAW-----------------V--------A
KGVAN--TVMVSNLLIPHAIMLV--------------KRYGKR------------AIDKV
VEVW--WEVSKGEVWDV-----------HGPPEGK-----------------------GV
------E-AYEA--------------------------------------IIEAKTASM-
FALSAYL----GGLAA-G---------------------------EEERLEGL---WRYG
FLLGKAYQIADDLKD----VE-GDASFSAKL-----------------------------
----------F-REWLKEAGK------EGV------------------------------
------------------------------------------------------------
-------------------------LKRLKEIVEECE-----RI----------------
-------------------------------------------------G----------
--SE-FGPL----LASFPRRGVELMGVKL-------------------------------
------------------------------------------------------------
------------------------------------------------------------
-------------------------------
>Pyrolobus_fumarii@YP_004781806.1
------------------------------------------------------------
------------------------------------------------------------
------------------------------------------------------------
------------MTCEKRLLE---------------------------------------
------------------------------------------------------------
-----------LW------------------------------RRAK-----RLLD--ER
L--------------------------SEVVERLPETE----------------------
------------------------------------------------------------
------------------------------------------------------------
------------------------------------------------------------
--------------------------------------------------------A---
------------------------------------------------------------
------IDVARY-----------------------------------IV-----------
-AGGKRLRGFTTL----------------------------------LV-AE--------
---------GLG----------G----S--------------------------------
--WE----D----------A------V--EAAVAVELVHSASLA----------------
-------------IDDV--IDGDVTRRGGPAAW-----------------L--------K
FGPGR--AVMVANLLISYAQKML------------------LE--RY--GFR---AVERS
VIAW--FDISRGEVRDA-----------YMEEGGE-------------------------
---------YTE--------------------------------------IVRLKTGSL-
FRLAAEL----GAVAARA----------P----------------QSVMR-RI---GEYG
ELMGIAYQLADDVVD----YL-R-------------------------------------
-------------GERGA-SISRLLAWLGY------------------------------
-------------------------------------------------------PHD-V
LSTV---------------------IAKLREILATID-GIVRDM-----V----------
-------------------------------------------------A----------
--GT-FAPL----LSSL-PRFVV----KAMFSEAGVSRLVL-------------------
------------------------------------------------------------
------------------------------------------------------------
-------------------------------
>Planctomyces_limnophilus@YP_003630936.1
------------------------------------------------------------
------------------------------------------------------------
MKQIPMSMTSTPASQVIVPVEEHPEADKPKRRSTAQFKFVPETLAHREKIRSDAVAFGKT
LDRSKPFTRNQLEAMAREMLA---------------------------------------
------------------------------------------------------------
-----------TH------------------------------GEPEKFLGFAMVMLGNV
FW-------------------------REQFLAIPFERRMLLLPHCLKHAEGCPADYDEF
GLDCERCGACSIADYKVKAEQLGYKVLVAEGSPIVLKIIVSGHIDGILGVACLNVLEKAI
DKVLIAGVPSYAVPLHSGDCKNTTLDESWVWEC---------------------------
------------------------------------------------------------
--------------------------------------------------------LDKY
EPLPDHKTRSFVPLMRASNRAFDEHFETL-------------------------------
------TQPIRT--------------DALKGDRVKAAGGADTQDQLSPLKFTETVVLDWL
QHGGKRLRPFITL----------------------------------AA-YD--------
---------ALT----------GAAGLT--------------------------------
--ADHQDQALEYPP------------AVNRVAMAIEAFHKASLI----------------
-------------HDDI--QDNDQFRYGKETLH-----------------R--------Q
YGVGP--AINLGDHLIGAGYRLV---SASR-------KELGAE--VA---AD---ILDAF
SAAH--MKLCEGQGAEL-----------QWSRSGR-------------------HD-LTP
------A-EAMK--------------------------------------IYALKTSPA-
FEAALYA----GIRMAGP---------------------------VDDYAEMI---TQFS
RHLGVAFQILNDLSD----WL-GDDHNKLVA-----------------------------
------------GQDAQSMRP-TLLWAMAW--EAAAPADR------EELLRVASSTYSPH
AKFE---------------------------------------------------AFKRV
FEKLGI-------------------FTKAQTLVEKSR-ARVETL----------------
-------------------------------------------------A----------
--DS-VHPD---PLREL-LYFVIDTVLSE----------EHLPAAPAPVVVSMETVRKPV
LHQLQVNA----------------------------------------------------
------------------------------------------------------------
-------------------------------
>Rhodopirellula_baltica@NP_866974.1
------------------------------------------------------------
--------------------------------------------------------MIGL
STGSPSLPASIPPNENASSDVSVPGTSSGRRRKTSHLKEVPETLAMRESLRDRCAQVAAK
LDRSHPMTKDEMEQISRRMLE---------------------------------------
------------------------------------------------------------
-----------EA------------------------------DLPESYLGWVMVMISSE
FW-------------------------ADALASVPPERRLFLLPHCLKHAEGCPAEYDQF
GMNCKECGACSIADFRSIAEDMGYRVLVAEGSPVVMKIIVGGYVDAVVGVACLNVLEKAI
DKVLLAGIPCMAVPLLSSDCRNTKVDEPWVEQMI--------------------------
------------------------------------------------------------
--------------------------------------------------------RTPY
KPAAAKTKSYVHLMRAAGLLFEDTLFERLAPRQRESHLGGEGGNA---------------
------YSPGTRMLGATPSENGARPAVTPEQLEGIDPIAATETIALDFL-----------
ARGGKHSRPFITL----------------------------------AAYDA--------
---------MMG----------G----D--------------------------------
--GTGADGEDVLNRVPDAVR---------RAALSIETFHKASLV----------------
-------------HDDI--EDGDAFRYGQPAVH-----------------Q--------R
FGTAT--AINVGDYLIGLGYRLL---SRNMMG-----DDVDAG--TR---VD---LLDSL
AAAH--VRLSEGQGAEL-----------LWRDAKD------------------RRL-TPL
--------DALK--------------------------------------IYALKTSPA-
FEAALYS----GVRMA-G---------DA----------------SALID-PI---RKFS
RNLGVAFQIINDLND----WA-GDDSNKLTA-----------------------------
------------GADVIGGRP-TLLWALAL--QHLDDEDK-------------------Q
TLLA-------------LAEPDCELSDRE--------------------------RLTTV
RRLYE----KANVFEMS--------LQLIDKHQARAE-QVADEI-----E----------
-------------------------------------------------N----------
--ES-LRRL----LYFL-VDTVL----ERPESAGSSEEAEQSSSPAVVKIGVVAR-----
------------------------------------------------------------
------------------------------------------------------------
-------------------------------
>Pirellula_staleyi@YP_003368731.1
------------------------------------------------------------
-------------------MDDASTSAINERSSPDDIATGIVAHSSRPHAAHDEATESNH
ASDGVKVRGHLAAEGEMPDDLALLSQRKSKRRQTSHLKLVPETKTLREDLRARAAAATAV
LDKTRPLSKDEMEALARRVLA---------------------------------------
------------------------------------------------------------
-----------EA------------------------------GQGEGFVGWMMVVLATE
FW-------------------------RDQVASIPPSRRLFLLPHCLKHAEGCPADYDEF
GLECKKCGACSIADFRGLADEMGYKVLVAEGSPIVLKIIVSGYVDAIVGVACLNVLEKAI
DKILLAGIPCMAVPLLSSDCRNTSVDDDWVMEMI--------------------------
------------------------------------------------------------
--------------------------------------------------------KAEP
RPDAQQTRSYVHLLRAASSLFKPEELERLSPRVRGGKRLSELGEGEQLDPLAA-------
------TESIAY----------------------------------DFL-----------
AKGGKYSRPFITM----------------------------------AVHDA--------
---------LTGGHGTLPKMPAGGGEVQ--------------------------------
--LD--IPD-----------------TVKRAALSIETFHKASLV----------------
-------------HDDI--EDDDAFRYGEETVH-----------------R--------R
FGTPT--AINVGDYLIGMGYRLV---SKQS-------RAMGPD--TA---AD---ILDIL
ADAH--IRLSEGQGAEL-----------LWRDARD------------------KRL-SPL
--------DALK--------------------------------------IYALKTSPA-
FEAALLS----GARLA-G---------DV----------------TQYLE-PL---RQFA
RNLGVAFQILNDLGD----WQ-GDSHNKMSA-----------------------------
------------GGDTLAGRP-TVLWALAL--ESLAPEKQ------SEL----------L
QLVT--------------EHADSQMHPQA--------------------------RLARV
RQLYQ----EAGVFEKA--------SRLIEKHQQRA--ESIADK-----I----------
--------------------------------E----------------P----------
--EE-LRRL----MYYL-IDSVLEAPRTAEPAIVPLTLATASSQVEGPRA----------
------------------------------------------------------------
------------------------------------------------------------
-------------------------------
>Blastopirellula_marina@EAQ78123.1
------------------------------------------------------------
------------------------------------------------------------
--------MAIAPIDSNSADSEPGRKRKSRRRQTAHLKQVPSSKQLRETIRAACVQVAAG
LDKSRPLPKDEMEKVVRDLLT---------------------------------------
------------------------------------------------------------
-----------GL------------------------------NQPDSYVGWTMVMFASE
FW-------------------------RDQVAAVPHERRLFLLPHCLKHAEGCPADYDQF
GLDCKTCGACSIADYRTIAEEMGYKVLVAEGSPIVLKIIVSGHVDAIVGVACLNVLEKAI
DKILLAGIPCMAVPLLSSDCRNTSVDEDWVHDMI--------------------------
------------------------------------------------------------
--------------------------------------------------------QVPH
QQPQQTTRSYVHLMRAASAMFEPEELTRL-------------------------------
------VQPQRK--------GPSLAEVNGHGAAALDPISATEKLALDFL-----------
ARGGKYSRPFTTL----------------------------------AV-YD--------
---------ALTGGEGTSAGGAARVGEY--------------------------------
--SD--SVK--------------------RTALAIETFHKASLV----------------
-------------HDDI--EDDDAYRYGDVTIH-----------------R--------K
YGVPT--AINLGDYMIGLGYRLV---SRDM-------AQLGGE--TA---GR---IIDCL
ADAH--MRLSEGQGAEL-----------LWRDAAD------------------KSL-KPV
--------DALK--------------------------------------IYALKTSPA-
FEAALQC----GVLLS-G-----T---------------------EEDYSNSM---RQFA
RHVGVAFQILNDLKD----WR-GDSDNKLSA-----------------------------
------------GGDVLGGRP-TVLWALAL--ENLNEANR------TEL----------I
QLIS-----------------DDS-QSPAS-------------------------RVAQV
RQLYA----TAGVFDAA--------ERLIDKYRSRAE-----EI--ADQL----------
--------------------------------E----------------P----------
--EE-LRRL----MYYL-IDTIL----DDPAASQPPIVMHMLTADMAVTPA---------
------------------------------------------------------------
------------------------------------------------------------
-------------------------------
>Angomonas_deanei@EPY25208.1
------------------------------------------------------------
---------------MKGCDEGTGFPKCVTADGFVNVEDGDRKQRNVAHQCWYGKCQLRK
KGETDFDFGFFSSFFSGCEDVVPGVEPNDYHACRWAVIDNKRKKYYADSLLDRNAMCQIK
GRLEETADEPDISHVDKSLKK---------------------------------------
------------------------------------------------------------
-----------LI------------------------------EKNRLPKPDRVVENIAI
H--------------------------EETPFSLTVDMCSIA----------RTTLDEGY
VYKFINKSEGGNEAHLEFKINYTQPYFQGENGIADGMFHYFFPCAAVEGFIKINDTLINV
EGVGWFGREFGGVDDQMRIDALDGQTRFSLDVAGYGQILVSDKSGSKSPNSEFDGTLVTS
EG--KRILTDIRVVLEETWTSLVTFLTYTTAYTIDIPALRMECKIKATFPHQEFNTILAG
GYGFYDGCVTGTAVVCGVEHAVHGFVKI-TPSIPYHNSDELMRIVSRTVTKKLKLMYPLN
TDRKWLSANILGAGKTDAGIDPAVVCDSL-------------------------------
------FKPVRS-----------------------------------II-----------
DRGGKTWRSLILV----------------------------------SC-CN--------
---------TLS----------G----Q--------------------------------
--YF--DCS--------------------QYIAMAELLHVGSLI----------------
-------------IDDV--EDHSTTRRGGPCCH-----------------V--------E
YGLST--AVNAGSACYFMAPYLA---KV---------HELGPL--KA---NA---IYELY
FEVL--RLGHVGQGLDL-----------YGLD-----------------YLMEHVV-ETG
ETCALVE-ALRA--------------------------------------IHRYKTGSA-
AGGICRI----ACVLC-D----------A----------------DDEVADAV---EAFG
SELGLAFQIVDDALN----IK-GFTGGLKD------------------------------
----------L-AEDVRDGKI-TYPIALAL--GKLDRTDR------EKM----------W
QTLR-----------------RRP-LSTE--------------------------QVSAV
IGLL-Q---QTSAVDDC--------LAEARAVVNRAW-EAVDSF-----L----------
-------------------------------------------------Q----------
--DS-ISKC---MMHAF-CEYLA----ER----------TN-------------------
------------------------------------------------------------
------------------------------------------------------------
-------------------------------
>Bigelowiella_natans@jgi_80013
------------------------------------------------------------
------------------------------------------------------------
------------------------------------------------------------
------------------------------------------------------------
------------------------------------------------------------
------------------------------------------------------------
------------------------------------------------------------
------------------------------------------------------------
------------------------------------------------------------
------------------------------------------------------------
------------------------------------------------------------
------------------------------------------------------------
------------------------------------------------------------
------------------------------------------------------------
------------------------------------------------------------
------------------------------MEALPEIVHCGSLI----------------
-------------IDDI--QDGSKVRRGGPTCH-----------------E--------A
HGLSV--AINAGTAAYFHAINVI---EVLT-------PGLSAE--VR---LE---IYQLY
FVAM--RAGHCGQGLDI-----------QGLS-----------------HLMPKAI-EAG
DSCNELELAVLR--------------------------------------THRLKSGVP-
AGCLARM----GAVLG-G----------A----------------TTDQKREI---SRYF
EALGVSFQIVDDVLS----IK-GFEGQQKAT-----------------------------
----------L-GEDISTGKI-TYPIARAMRPENLDKKQR------QEL----------W
RIVK-----------------MKT-SDTN--------------------------LIRKA
IKLI-E---ECGALEQS--------LEKAKKVLNDAW-VAIDPI-----I----------
-------------------------------------------------E----------
--ES-YYKI---MLRAF-GNFVL----DR----------HY-------------------
------------------------------------------------------------
------------------------------------------------------------
-------------------------------
>Leishmania_major@XP_001682599.1
------------------------------------------------------------
-------------------MSEDWPQHFPPRGTVPDAEVYDQFISASTLQWWYVNAHLTV
KGEDNSSLAFFASFFRQAGDNCPTAATKYYDACVWALIDLKNKKCYAESALDPESIDQLK
LRLDPAVMGRKLEHVEVALLE---------------------------------------
------------------------------------------------------------
-----------LL------------------------------NKGRVPRPDRLLKRKAV
Y--------------------------TQHPFSIALDD---------SCVMTIAQEGSAR
RYTFSLTNAADDVHVEVCLETQQQPVLHGKDGCVNGMYYYYFPSMSVTGYVVVKGLKREV
TGLGWYDREVGGSTAEVDREAKYTWSWLSLHASNMSQLSIFYISGNAEDEGKERVIVETR
ADGSRHYHDDLIMETNKSWSSLVTFMQYPSEFRLCSASMGLDVTIHTAFDAQEIGTVLVG
GAGFYEGVVEGSGVCSGDAVTLRGFFEYKKNAAPYRNTSELLKYVGSYVHGALEEIYPLA
ASDSWLSENVLGRYAMDRGAPADKICETL-------------------------------
------FRPVRS-----------------------------------II-----------
DRGGKSWRSLILV----------------------------------SC-CN--------
---------ALS------------------------------------------------
--RQYFDCR--------------------RYIAVAELLHVGSLI----------------
-------------IDDI--QDNSVVRRGGKCVH-----------------V--------E
YGVAT--AINAGSACYFMGPRAA------------RIQDLPPE--KA---SR---IYQLY
FDVL--LAGHAGQGLDI-----------YRLDYLM------------------PKVVETG
DASTLFD-ALDA--------------------------------------IHTYKTGGA-
VGALCSM----ACVLCEA---------------------------PTVLSEAV---ERFG
LALGLAFQIVDDALN----IR-GFEENLKEE-----------------------------
------------AEDIKDGKI-TYPTAIAM--GRLEAADR------QTL----------W
AILR------------------KPTKEAA--------------------------DIQQA
VELIM----KVDATSEC--------FLIARHRLQEMW-NALDPL-----L----------
------------------------------------------------------------
--EDSFPKL---LMRTF-CSFLV----ER----------KY-------------------
------------------------------------------------------------
------------------------------------------------------------
-------------------------------
>Symbiodinium_munutum@OIST_040765_t1s6885
------------------------------------------------------------
------------------------------MGCNLKALDLSLFDLPQDQSNLEWWYFNAH
LEAKNGKRLSVFASFFRKVIDVKSTERKFQDACTWALIDLDTEKYYSDSLLDHRACDILT
HALDPEKTGRDCQHVEGPMLQ---------------------------------------
------------------------------------------------------------
-----------LA------------------------------KKNRLMRPDRQMKKPAS
V--------------------------AKDHLSINLDDECMLSKRSPTPEEYQVPHAPKT
VYEVHTKNPQTVCSTKLSFLPQQGVIKHGETGMVNEMLYYYIPRCSVKGMVEIEGEVLEV
QGSGWYDREFGGSADDTGSRALDAWTWLSVQLSDNTEFSLFHIFDKDQRTEKEKVAIFTD
GNQREVVTDFEVQSRQPWTSLSSFLTYPTELYISVPSLALQLTVKAAFKHQEFNTVLVTG
GGFWEGRAEVTGHRNGTTVHGPGFVELKSFTPYKDTKGLLKVVGNFVRNTLA----ELYP
LEATQEHVQKYVLGGSTLKVDSQLVSDTL-------------------------------
------FRPVRA-----------------------------------LI-----------
DRGGKAWRSLILV----------------------------------AT-LN--------
---------AVS------------------------------------------------
--KHYIDGS--------------------KYIALAELLHVGSLI----------------
-------------IDDI--QDESTVRRGGNCVH-----------------L--------D
FGTAT--AINAGTACYFMAPVLA------------CIQDLPAE--KQ---LK---IYNIY
FDFL--RMGHAGQGLDM-----------VGLDHMM------------EDVVETGDA-SKL
------REALQT--------------------------------------IHILKTGGP-
AGSLCRI----ACILA-D---------AT----------------SEQFD-VL---ETYG
KSLGLAFQIVDDALN----LR-GFEGDLKEL-----------------------------
------------GEDIREGKI-TYPVTLAM--SKLEKEKR------KYV----------W
KMLR-----------------QKT-HEQE--------------------------DIAAV
INLLD----SVNAIDDC--------LKEARDIVRKTW-ELLDAV-----V----------
-------------------------------------------------E----------
--DS-LPKL---MLRTF-ADYLT----ER----------TF-------------------
------------------------------------------------------------
------------------------------------------------------------
-------------------------------
>Thermosipho_africanus@YP_002335290.1
------------------------------------------------------------
------------------------------------------------------------
------------------------------------------------------------
----------------MDFNE---------------------------------------
------------------------------------------------------------
-----------FK------------------------------KMHQ-----KKVE--EY
I--------------------------EKVILENKVNP----------------------
------------------------------------------------------------
------------------------------------------------------------
------------------------------------------------------------
--------------------------------------------------------P---
-----------------------KQIESL-------------------------------
------IRTLIE-----------------------------------YC-----------
LRPGKRIRPLLFL----------------------------------LGATS--------
---------YAK----------K----E--------------------------------
--LDYEKLY--------------------RIAAVIEIMHCFLLI----------------
-------------HDDI--MDRSALRRGLPSLHVVFYEEFKEKNNN----E--------K
IGEDL--ALVFGDILFFIAIRQL--------------SKLNLS-------SK---FLEEF
SNCY--INTGYGQTLDV-----------LYSLGKY--------------------K-PDE
------DKISVE--------------------------------------IARLKTAYYT
FFYPFYL----GVLLS-N---------------------------ENIDKKKI---EDAI
IPAGIAFQIRDDIIS-------TFDEKSGKS-----------------------------
----------N-VTDILEGKL-TALIDFGEYDEKF------------------------F
EVYS------------------KQEKSSE--------------------------EIQYI
LDQIL----KSGAIKKA--------KNAMYTLFEESI-SKIRKL----DL----------
-------------------------------------------------N----------
--DT-SKDI----LIDL-ISRLR----------------SD-------------------
------------------------------------------------------------
------------------------------------------------------------
-------------------------------
>Fervidobacterium_nodosum@YP_001409838.1
------------------------------------------------------------
------------------------------------------------------------
------------------------------------------------------------
----------------MELNH---------------------------------------
------------------------------------------------------------
-----------Y----------------------------------I-----QKID--EK
I--------------------------ETLCEELKKIA----------------------
------------------------------------------------------------
------------------------------------------------------------
------------------------------------------------------------
--------------------------------------------------------P---
-----------------------ENLKEL-------------------------------
------IENFNE-----------------------------------FT-----------
LRPGKRVRPLLLL----------------------------------LSYNG--------
---------YKG----------K----N--------------------------------
--MD----D----------A------I--TFAAAIEIMHSFLLV----------------
-------------HDDI--IDNADLRRGKPTLH----KTYEKSYNS----S--------K
LGTDL--AIVVGDIVAFYIFGIL---SE---------LKVSES--TL---KK---IVKNF
SKCY--VNTGFGQLLDI-----------LYA------------------GRIDDKI-VNE
------D-IPEK--------------------------------------ISELKTAYYT
FVYPMLF----GYYLS-E---------NN----------------IEKEEEKI---LIVG
KNAGIAFQYRDDIIG----IF---GGDA--K-----------------------------
----------T-LNDLHEGKF-TSVIKLTY--ELLDENDK------KIF----------L
NLIS-----------------KNP-KNES--------------------------DIEKL
YELI-R---KTNSVSVL--------QDKINTLIEASL-KYT-EQ-----L----------
--------------------------------T------M---------N----------
--EE-SKSS----LRQL-ISKIK----SI----------PL-------------------
------------------------------------------------------------
------------------------------------------------------------
-------------------------------
>Actinobaculum_massiliae@EKU95967.1
------------------------------------------------------------
------------------------------------------------------------
------------------------------------------------------------
----------MQPSIDDYRRD---------------------------------------
------------------------------------------------------------
-----------IE------------------------------TRIA-----TRIASLER
I--------------------------TLESEETPGSA----------------------
------------------------------------------------------------
------------------------------------------------------------
------------------------------------------------------------
------------------------------------------------------------
--------------------------SDL-------------------------------
------IESCL------------------------------------AL-----------
SRGGKRLRAMLVL----------------------------------TG-----------
---------LLA----------SGAEFS--------------------------------
--RD--ACA-----------------RATRAGAAVELFHLGALI----------------
-------------HDDI--IDASHLRRGVPTVHSTFTQLHQERKWQGDA-R--------H
FGTGI--GVVAGDAINALAFREL---------------AVTKR--TA--------ALEAF
ITMC--EEVAYGQYLDL---------RAEVEPEAN-----------------------PL
------A-TAFE--------------------------------------VIRYKTVSYS
ALYPLVI----GARLADG---------------------------NSGVEQQL---EEFA
LPFGEAFQLRDDDIG----IF-GESEHTGKP-----------------------------
----------A-ANDITEGKR-TVLRALAE--ERLSQGE--------------------I
AWLG---------------SLRGRPLQAS--------------------------EVSRV
RDLFT----SSGARERH--------NALIRERQEKAA-TALEGL----------------
-------------------------------------------------P----------
--EQ-AALL----LRNQ-LEALGAIGEAG-------------------------------
------------------------------------------------------------
------------------------------------------------------------
-------------------------------
>Saccharomyces_cerevisiae@KEGG_BTS1
------------------------------------------------------------
------------------------------------------------------------
------------------------------------------------------------
------------------------------------------------------------
------------------------------------------------------------
-----------ME------------------------------AKID-----ELIN----
---------------------------NDPVWSSQNES----------------------
------------------------------------------------------------
------------------------------------------------------------
------------------------------------------------------------
------------------------------------------------------------
---------------------------LI-------------------------------
------SKPYNH-----------------------------------IL-----------
LKPGKNFRLNLIV----------------------------------QI-NR--------
---------VMN----------L----P--------------------------------
--KD----------------------QLAIVSQIVELLHNSSLL----------------
-------------IDDI--EDNAPLRRGQTTSH-----------------L--------I
FGVPS--TINTANYMYFRAMQLV--------------SQLTTKEPLY---HN---LITIF
NEEL--INLHRGQGLDI-----------YWRDFLP-------------------EI-IPT
------QEMYLN--------------------------------------MVMNKTGGL-
FRLTLRL---MEALSP-----------------------------SSHHGHSL---VPFI
NLLGIIYQIRDDYLN----LK-DFQMSSEKG-----------------------------
----------F-AEDITEGKL-SFPIVHALNFTKTKGQTEQHNEILRIL-----------
---------------------LLRTSDKD--------------------------IKLKL
IQILEF---DTNSLAYT--------KNFINQLVNMIKNDNENKY-----L----------
--------------------------------PDLASHSD---------T----------
--AT-NLHD---ELLYI-IDHLS----------------EL-------------------
------------------------------------------------------------
------------------------------------------------------------
-------------------------------
>Thecamonas_trahens@broad_AMSG_00206T0
------------------------------------------------------------
------------------------------------------------------------
------------------------------MSADEAKYKKTGMNIRTGGLEASASEEKKP
SSEGGGVASEAQRSDAPLFRP---------------------------------------
------------------------------------------------------------
-----------ST------------------------------TPLE-----SPASYFRI
L--------------------------RNPKPPANMES----------------------
------------------------------------------------------------
------------------------------------------------------------
------------------------------------------------------------
------------------------------------------------------------
---------------------------LL-------------------------------
------LEPFCY-----------------------------------IA-----------
DVPGKGVRSMLIK----------------------------------AF-NH--------
---------WLE----------V----P--------------------------------
--DE----------------------QVRKISEVVEMLHNASLL----------------
-------------IDDV--QDGSELRRGVPCAH-----------------K--------V
YGVAQ--VINSANYVYMLAMEKV--------------AALGHP--------D---ALSVC
LEEM--LQLHRGQGLEL-----------VWRD--------------------NVEC-PTE
------E-EYQR--------------------------------------AVLDKTGGL-
TRLSSKL----LTLFA-Q---------------------------KDEVV-DL---VPLA
NLIALHYQIRDDVLN----LT--DKRMQGLK-----------------------------
----------GFCDDLTEGKF-SFPVIHAI--RARPNDSR------------------LI
NIIR-------------------QRTTDP--------------------------EVKRY
AVRYMH---SVGSFVYA--------EKVLNKIRDSIL-DTI-------------------
-------------------------------------------------A----------
--EY-GGNE---LLTTIVVDHLC----KPLDLSVDDDSTHDAHASSAPSML---------
------------------------------------------------------------
------------------------------------------------------------
-------------------------------
>Ustilago_maydis@XP_760606.1
------------------------------------------------------------
------------------------------------------------------------
---------------------------------------------------------MPE
PGPSIANLSQTPSATAGGDAS---------------------------------------
------------------------------------------------------------
-----------WY------------------------------DSML-----THLS----
---------------------------SQPAWPADKEN----------------------
------------------------------------------------------------
------------------------------------------------------------
------------------------------------------------------------
------------------------------------------------------------
---------------------------AI-------------------------------
------LEPYTY-----------------------------------LD-----------
SNPGKEVRTKLIE----------------------------------AF-NV--------
---------WLQ------------------------------------------------
--VPTRKLD--------------------AICNVVRMLHTASLL----------------
-------------MDDV--EDNSDLRRGIPVAH-----------------K--------I
YGIPQ--TINTANYVYFLVFSEIFRMNEDSTSASAESPPLSPHSTLAVNGVPRATVERLV
VDEL--INLHRGQGMDL-----------LWRDSLI--------------------C-PTE
------E-EYVE--------------------------------------MVNNKTGGL-
FRIAVKL------MLSQS---------------------------PAARSVGFPELIPMV
NLIGLLFQILDDFMN----LQ-SSKYAENKG-----------------------------
----------F-AEDLTEGKF-SFPIIHSI-RASVAYETRSIASTASST----------K
STAAASGTSAPNPALSTAATATLTANTTA--------------------------TKQYA
VSYMRN---VTNSFDYT--------IDVLERLYAQAC-AEMQRL----------------
-------------------------------------------------E----------
SQLD-IPNP---GLKAI-LEALRTSWISV-------------------------------
------------------------------------------------------------
------------------------------------------------------------
-------------------------------
>Dictyostelium_discoideum@XP_629028.1
------------------------------------------------------------
------------------------------------------------------------
------------------------------------------------------------
-------------MENSKIHF---------------------------------------
------------------------------------------------------------
-----------SY------------------------------PLDK-----------SD
F-----------------------------------------------------------
------------------------------------------------------------
------------------------------------------------------------
------------------------------------------------------------
------------------------------------------------------------
---------------------------KL-------------------------------
------IEPYTY-----------------------------------IC-----------
ESSGKGFRNALIK----------------------------------SF-DY--------
---------WLK----------V----G--------------------------------
--DE----------------------KVQDISKVIQGLHGASLL----------------
-------------IDDI--EDNSKLRRGKPVAH-----------------S--------I
YGIPQ--TINSANFVYFLIMDQC--------------NKLGDP--------K---ATTIF
IEEL--IRLHRGQGYDI-----------FWRDTNT--------------------S-PSE
------Q-EYMN--------------------------------------MVNEKTGGL-
FRLGLRL----LQAFS-D---------------------------NNTNY------IDLV
EDLGMYYQIRDDLIN----LV-SVDYQQNKS-----------------------------
----------F-CEDISEGKF-SFPIIHAI--NADSNDNR------------------LL
RILK------------------QKTEDRS--------------------------VKEHA
LEYIK----SKGSLEYT--------EKKLNVLKEKII-KQI-ND----------------
------------------------------------------------------------
--LG-GNPI----LMKL-MESLE----NS----------SI-------------------
------------------------------------------------------------
------------------------------------------------------------
-------------------------------
>Polysphondylium_pallidum@EFA75498.1
------------------------------------------------------------
------------------------------------------------------------
------------------------------------------------------------
------------------------------------------------------------
------------------------------------------------------------
-----------MY------------------------------KKFS-------------
-------------------------------YPLSEKD----------------------
------------------------------------------------------------
------------------------------------------------------------
------------------------------------------------------------
------------------------------------------------------------
--------------------------VAL-------------------------------
------LEPYKY-----------------------------------IS-----------
ETPGKGIRTILIE----------------------------------AF-NH--------
---------WLK----------V----D--------------------------------
--SE--YVK--------------------KVADIVQALHMSSLL----------------
-------------IDDI--EDNSKLRRGMPVAH-----------------D--------I
YGYAQ--TINCANTVYFLAMDEC---NKLG----------KPA------------ATTIF
IEEM--IRLHRGQGYDI-----------LWRDTNS-------------------CP--TE
------D-EYKE--------------------------------------MVGEKTGGL-
FRLGLRL----LQTFS-E---------------------------NKTDY------SKLV
EDLGLYYQIRDDYIN----LV-SADYQVNKS-----------------------------
----------F-CEDITEGKF-SFPIIKAI--HSNPSDHR------------------LL
LILK-----------------QKT-ENIE--------------------------VKQHA
LEYIK----KSGALKYT--------KEQMDITRERII-TQI-SQ----------------
------------------------------------------------------------
--LG-GNPF----LQKI-LDKLD----QS----------GI-------------------
------------------------------------------------------------
------------------------------------------------------------
-------------------------------
>Guillardia_theta@XP_005821197.1
------------------------------------------------------------
------------------------------------------------------------
------------------------------------------------------------
------------------------------------------------------------
------------------------------------------------------------
----------------------------------------------------MELQPPRM
L--------------------------KTMSGSLRSQE----------------------
------------------------------------------------------------
------------------------------------------------------------
------------------------------------------------------------
------------------------------------------------------------
--------------------------EVL-------------------------------
------LEPFNY-----------------------------------IG-----------
KLPGKGIRPRMIA----------------------------------AF-NN--------
---------WLQ----------V----P--------------------------------
--SE----------------------IIEKIADITQKLHNASLVEEEEEEEEGAGAEGEE
EEAWEEAEGERQMIDDI--EDNSKLRRGTPVAH-----------------V--------V
YGVPQ--TLNTANYVYFLALNDL-------------------------------------
------TKLGNSQAVEI-------------------------------------------
------------------------------------------------------------
------------------------------------------------------------
--------FIKEMLN----LH---------------------------------------
------------------------------------------------------------
------------------------------------------------------------
-------------------------RGQVRENAARLD-----------------------
------------------------------------------------------------
-------------LTRV-------------------------------------------
------------------------------------------------------------
------------------------------------------------------------
-------------------------------
>Fonticula_alba@KCV72083.1
------------------------------------------------------------
------------------------------------------------------------
------------------------------------------------------------
------------MTTCPDATT---------------------------------------
------------------------------------------------------------
-----------AS------------------------------PHPA-----PSSA--MS
G--------------------------LA--SRIDGQM----------------------
------------------------------------------------------------
------------------------------------------------------------
------------------------------------------------------------
--------------------------------------------------------E---
--------------------------KTL-------------------------------
------LEPYTY-----------------------------------LT-----------
STPGKNVRSMLIE----------------------------------AF-NL--------
---------WLR----------V----P--------------------------------
--AE----A-----------------L-EVVKEVVEMLHNSSLL----------------
-------------IDDI--QDGSSLRRGLPAAH-----------------L--------I
YGPAQ--TINCANYVYFRALEKL---LAL-----------SPE--YA---SR---CVVIY
TKEL--CNLHRGQGMDL-----------FWRD-----------------SV--RCP--SE
------T-EYLH--------------------------------------MIDYKTGGL-
LRLGVKL----MQVFS-S---------------------------YQG---NL---IPLV
NLIGIHFQIRDDYVN----LS-SSSYQKNKG-----------------------------
----------Y-CEDITEGKF-SFLISHSV---RTA-SDT------Q-----------LL
NILK-----------------QRT-AESE--------------------------LLDYA
VSCV-R---RTGTFAYT--------RRYLERVEAAIR-DEI-AR-----QPPVDPSLLAD
LTAQRSRSHSQSREDFSVAPPAADAVDAAGSHS------H---------N----------
--PA-LSVI----IDGLSRAYPT----PKPGSADYDLDLDVFKTMSQPCGMPGCQPASIA
AQLAAGADATTSGPCASPACDGPWHEYLLLMQTAYAPGSSSSSSSSSSSTS---------
------------------------------------------------------------
-------------------------------
>Cryptococcus_neoformans_var._neoformans_JEC21@XP_572774.1
------------------------------------------------------------
------------------------------------------------------------
------------------------------------------------------------
-------------------MD---------------------------------------
------------------------------------------------------------
-----------YS------------------------------NLRQ-----TIAD--PK
---------------------------------WSESQ----------------------
------------------------------------------------------------
------------------------------------------------------------
------------------------------------------------------------
--------------------------------------------------------E---
--------------------------NIL-------------------------------
------MEPYIY-----------------------------------IS-----------
QNPGKEIRSKLID----------------------------------AF-NQ--------
---------WLE----------V----D--------------------------------
--KD----D-----------------L-KVITKVVRMLHNASLL----------------
-------------MDDV--EDNSELRRGLPVAH-----------------T--------I
YGVPQ--TINAANYVYFLAFQEL---LQLRSGVMGKGKDKEVD------------LVAAV
NEEL--LQLHRGQGMDL-----------FWRD-----------------SL--TCP--TE
------K-EYID--------------------------------------MVLGKAGGL-
LRLAVKL----MMAKS-D---------------------------SNV---DY---VPLV
NLISVWFQIRDDYMN----LQ-SPAYKSNKG-----------------------------
----------F-CEDLTEGKF-SFPVVHGV---RADTSNR------Q-----------IL
NVLQ-----------------KRT-SSID--------------------------LKQHI
VDYLSN---HTKSFHYT--------RKVLTELEVQIM-EEI-KA-----L----------
--------------------------------G------G---------N----------
--QR-LENV----VLALSLEESE----EHL------------------------------
------------------------------------------------------------
------------------------------------------------------------
-------------------------------
>Rhizophagus_irregularis@ERZ95163.1
------------------------------------------------------------
------------------------------------------------------------
------------------------------------------------------------
---------------MDKLEQ---------------------------------------
------------------------------------------------------------
-------------------------------------------QPWS-----PEKE--KV
L-----------------------------------------------------------
------------------------------------------------------------
------------------------------------------------------------
------------------------------------------------------------
------------------------------------------------------------
------------------------------------------------------------
------LEPYNY-----------------------------------LL-----------
TYPGKEIRSKLID----------------------------------AF-DH--------
---------WLK----------V----P--------------------------------
--KE--KLT--------------------IVTKVVEMLHTASLL----------------
-------------IDDV--EDDSKLRRGVPVAH-----------------S--------I
YGVPS--TINCANYVYFLGLNEL---TK-----------------LN--DIN---MFNIY
TEEL--LNLHRGQGMEL-----------YWRDTLT-------------------CP--SE
------D-EFIE--------------------------------------MVSNKTGGL-
LRLGVKL----MQAAS-----------------------------ESRVD--Y---VPLV
NLIGIHFQIRDDYMN----LQ-SDKYADNKG-----------------------------
----------F-CEDLTEGKF-SFPIIHSI---HSDPDNR------QLI-----------
NILK-----------------QHT-TSIE--------------------------LKQFA
IKLMK----ESGSFDYT--------KHYLSQTEKKAR-DEV-KR----------------
------------------------------------------------------------
--LG-GNPM----LEQL-MDFLS---------------VED-------------------
------------------------------------------------------------
------------------------------------------------------------
-------------------------------
>Drosophila_melanogaster@AAF50574.1
------------------------------------------------------------
------------------------------------------------------------
------------------------------------------------------------
-------------------ME---------------------------------------
------------------------------------------------------------
-----------EL------------------------------NIIL-----QKTK--DK
--------------------------------STQKEQ----------------------
------------------------------------------------------------
------------------------------------------------------------
------------------------------------------------------------
--------------------------------------------------------D---
--------------------------EIL-------------------------------
------LQPFTY-----------------------------------IQ-----------
QIPGKQFRSELAL----------------------------------AF-NH--------
---------WLL----------I----P--------------------------------
--GE----K-----------------L-AQIGDIVQMLHNSSLL----------------
-------------IDDI--EDNSILRRGVPVAH-----------------S--------I
YGVAS--TINAANYALFLALEKV---QQL----------DHPE------------ATKVY
TEQL--LELHRGQGMEI-----------YWRD-----------------SF--TCP--SE
------S-DYKL--------------------------------------MTVRKTGGL-
FMLAIRL----MQLFS-S---------------------------NKE---DY---SKLT
AILGLYFQIRDDYCN----LS-LKEYTENKS-----------------------------
----------F-AEDLTEGKF-GFPVIHAV---RTQKQDK------Q-----------VL
HILR-----------------QRT-HDIE--------------------------VKKYC
ITLL-E---KLGSFQYT--------RKVLESLDAEAR-SEV-AR-----L----------
--------------------------------G------S---------N----------
--PY-MDRL----LNKLLSWKTS----DSASITQSN------------------------
-------------------------------QINHNNVSRSSPNQNTLNCN---------
------------------------------------------------------------
-------------------------------
>Capsaspora_owczarzaki@XP_004363786.1
------------------------------------------------------------
------------------------------------------------------------
------------------------------------------------------------
------------------------------------------------------------
------------------------------------------------------------
-------------------------------------------MTSE-----QQQK----
------------------------------------------------------------
------------------------------------------------------------
------------------------------------------------------------
------------------------------------------------------------
------------------------------------------------------------
---------------------------TL-------------------------------
------LEPYTY-----------------------------------LT-----------
SVPGKEVRTILIR----------------------------------AF-DQ--------
---------WMH------------------------------------------------
--IPTKELD--------------------EIKGIVQMLHSASLL----------------
-------------IDDI--EDNSKLRRGVPVAH-----------------L--------I
YGVPS--TINCANYAYFLALERV--------------LKLNKP--------E---AVAAF
TEEL--LELHRGQGLDI-----------WWRDSNV--------------------C-PTE
------E-EYRE--------------------------------------MVKRKTGGL-
FRLSVRL----MQAFS-----------------------------ENRSN--F---VPLL
DALGLYFQIRDDFAN----LE-SKEYTDNKS-----------------------------
----------F-CEDLTEGKF-SFPIIHSI--LSAPSQRQ------------------LL
NILK------------------QRTTDID--------------------------MKKFC
LETMR----KTGSFEYT--------IKVLNELEQEAL-SEIAKL----------------
--------------------------------GGNQMLTDLIAELRKVYS----------
--TE-QHNP---PPSPM-PQLAQ----TK----------PF-------------------
------------------------------------------------------------
------------------------------------------------------------
-------------------------------
>Trichoplax_adhaerens@XP_002112074.1
------------------------------------------------------------
------------------------------------------------------------
------------------------------------------------------------
------------------------------------------------------------
------------------------------------------------------------
------------------------------------------------------------
------------------------------------------------------------
------------------------------------------------------------
------------------------------------------------------------
------------------------------------------------------------
------------------------------------------------------------
------------------------------------------------------------
------LEPYQY-----------------------------------IV-----------
QIPGKEIRVKLIQ----------------------------------AF-NN--------
---------WLQ----------I----P--------------------------------
--ED----------------------KLAAISSVVQMLHNASLL----------------
-------------IDDI--EDNSKLRRGVPVAH-----------------Q--------I
FGLAQ--TINAANYVYFKAMHEI--------------LSLNHP--------D---GVKIF
TEEM--LELHQGQGLDI-----------LWRDSHN--------------------C-PSE
------E-EYKM--------------------------------------MVNKKTGGL-
FRLAVNL----MQLFS-----------------------------ENKRN--F---TPLL
NYLSLFFQIGDDYAN----LQ-STQYSKNKS-----------------------------
----------F-CEDLTEGKF-SFPIIHAA--HTETGRNT-------------------V
LNIV-----------------RQRTTDDH--------------------------VKQFC
VELLE----KVGSFSYT--------REILRGLSVQVM-EEVKNL----------------
--------------------------------GG---------------N----------
--EE-LCQL----LQQLSVAFSL----G--------------------------------
------------------------------------------------------------
------------------------------------------------------------
-------------------------------
>Homo_sapiens@KEGG_GGPS
------------------------------------------------------------
------------------------------------------------------------
------------------------------------------------------------
---------------MEKTQE---------------------------------------
------------------------------------------------------------
-----------TV---------------------------------------QRIL----
------------------------------------------------------------
------------------------------------------------------------
------------------------------------------------------------
------------------------------------------------------------
------------------------------------------------------------
------------------------------------------------------------
------LEPYKY-----------------------------------LL-----------
QLPGKQVRTKLSQ----------------------------------AF-NH--------
---------WLK----------V----P--------------------------------
--ED----------------------KLQIIIEVTEMLHNASLL----------------
-------------IDDI--EDNSKLRRGFPVAH-----------------S--------I
YGIPS--VINSANYVYFLGLEKV--------------LTLDHP--------D---AVKLF
TRQL--LELHQGQGLDI-----------YWRDNYT---------------------CPTE
------E-EYKA--------------------------------------MVLQKTGGL-
FGLAVGL-----MQLF-----------------------------SDYKE-DL---KPLL
NTLGLFFQIRDDYAN----LH-SKEYSENKS-----------------------------
----------F-CEDLTEGKF-SFPTIHAIWSRPESTQVQ------NIL-----------
----------------------RQRTENI--------------------------DIKKY
CVHYLE---DVGSFEYT--------RNTLKELEAKAY-KQIDAR----------------
-------------------------------------------------G----------
-----GNPE----LVAL-VKHLSKMFKEE----------NE-------------------
------------------------------------------------------------
------------------------------------------------------------
-------------------------------
>Mus_musculus@KEGG_GGPS
------------------------------------------------------------
------------------------------------------------------------
------------------------------------------------------------
------------------------------------------------------------
------------------------------------------------------------
------------M------------------------------EKTK-----EKAE--RI
L-----------------------------------------------------------
------------------------------------------------------------
------------------------------------------------------------
------------------------------------------------------------
------------------------------------------------------------
------------------------------------------------------------
------LEPYRY-----------------------------------LL-----------
QLPGKQVRSKLSQ----------------------------------AF-NH--------
---------WLK----------V----P--------------------------------
--ED----------------------KLQIIIEVTEMLHNASLL----------------
-------------IDDI--EDSSKLRRGFPVAH-----------------S--------I
YGVPS--VINSANYVYFLGLEKV--------------LTLDHP--------D---AVKLF
TRQL--LELHQGQGLDI-----------YWRDTYT---------------------CPTE
------E-EYKA--------------------------------------MVLQKTGGL-
FGLAVGL-----MQLF-----------------------------SDYKE-DL---KPLL
DTLGLFFQIRDDYAN----LH-SKEYSENKS-----------------------------
----------F-CEDLTEGKF-SFPTIHAIWSRPESTQVQ------NIL-----------
----------------------RQRTENI--------------------------DIKKY
CVQYLE---DVGSFAYT--------RHTLRELEAKAY-KQIEAC----------------
-------------------------------------------------G----------
-----GNPS----LVAL-VKHLSKMFTEE----------NK-------------------
------------------------------------------------------------
------------------------------------------------------------
-------------------------------
>Monosiga_brevicollis@XP_001743144.1
------------------------------------------------------------
------------------------------------------------------------
------------------------------------------------------------
--------MSHSPSEDGPAKA---------------------------------------
------------------------------------------------------------
-----------AY------------------------------EAYA-----AQVL----
------------------------------------------------------------
------------------------------------------------------------
------------------------------------------------------------
------------------------------------------------------------
------------------------------------------------------------
------------------------------------------------------------
------EEPYRY-----------------------------------VT-----------
QKPGKDIRSKLIN----------------------------------AF-NA--------
---------WLK----------V----P--------------------------------
--DD----------------------KLAIIKEVTKILHNASLL----------------
-------------IDDI--EDNSKLRRGLPVAH-----------------A--------I
FGIPQ--TINCANYMYFICMAKV--------------MDLQSP--------A---AAQAF
TDQL--IELHRGQGLDI-----------FWRDTVQ--------------------C-PTE
------E-EYKR--------------------------------------MVLQKTGGL-
FALALRL----MQLFS-----------------------------DDKRD--F---GPLL
KTFSLYFQIRDDYAN----LQ-SDEYAANKS-----------------------------
----------F-CEDITEGKF-SFPIIHCI--RQSPTEHQ------------------LL
NILK-----------------QRTDDRDL--------------------------KLHCL
RCME-----RTGSFTYTHRFYTLRQVDVLNDLERTAR-AQIAEL----------------
-------------------------------------------------G----------
--GN-DT------LVAI-LDTLS----KL----------HH-------------------
------------------------------------------------------------
------------------------------------------------------------
-------------------------------
>Salpingoeca_rosetta@XP_004997186.1
------------------------------------------------------------
------------------------------------------------------------
------------------------------------------------------------
---------------MSESKR---------------------------------------
------------------------------------------------------------
-------------------------------------------GEPR-----DDAP----
---------------------------SPPLQVSSREE----------------------
------------------------------------------------------------
------------------------------------------------------------
------------------------------------------------------------
------------------------------------------------------------
--------------------------EIL-------------------------------
------QEPYNY-----------------------------------IT-----------
QIPGKDIRSQLIQ----------------------------------AF-NL--------
---------WLK----------V----P--------------------------------
--DD----------------------KLSKIKSVTKILHNASLL----------------
-------------IDDI--EDNSKLRRGIPVAH-----------------S--------V
YGVAQ--TINCANYMYFKAMAEI--------------AALGHP--------D---AAQVF
TDQL--LELHRGQGMDI-----------YWRDA---------------------FVCPTE
------D-EYRT--------------------------------------MVLRKTGGL-
FQLAVQI----MQLFS-----------------------------DDSRD--Y---TPLL
NAFGLYFQIRDDYAN----LQ-SKEYEDNKS-----------------------------
----------F-CEDITEGKF-SFPIIHSI--RATPHDRQLLNILKQRT-----------
-------------------------------------------------------TDVDL
KRHCLDCMKRTGSFDYT--------MKELNRLEVQAR-DLIAKL----------------
-------------------------------------------------G----------
-----GNPI----LSAI-MDKLT----KL----------HHPAEDASAEATPAPSTS---
------------------------------------------------------------
------------------------------------------------------------
-------------------------------
>Acanthamoeba_castellanii@XP_004341343.1
------------------------------------------------------------
------------------------------------------------------------
------------------------------------------------------------
------------------------------------------------------------
------------------------------------------------------------
-------------------------------------------MDGK-----PTLT----
---------------------------------YSSKE----------------------
------------------------------------------------------------
------------------------------------------------------------
------------------------------------------------------------
------------------------------------------------------------
---------------------------IL-------------------------------
------LEPYEY-----------------------------------LL-----------
QVPGKDVRGKLID----------------------------------SF-NK--------
---------WLQ------------------------------------------------
--ISEPELN--------------------QIKTIVSMLHNSSLL----------------
-------------IDDI--EDNSVLRRGLPVAH-----------------K--------V
YGVAS--AINCANYVYFVALQQC--------------ASMNNP--------K---ASAMF
LEEM--INLHHGQGFDI-----------FWRD---------------------HQICPTE
------E-EYKK--------------------------------------MVLDKTGGL-
FRLAVKL-----IQAF-----------------------------SKDER-DY---IPLV
NKLAYYFQVRDDFIN----LQ-SQDFMDHKG-----------------------------
----------F-CEDITEGKF-SFPIIHSI--RAVPHDHR------------------LL
SILK-------------------QRTNDV--------------------------ELKKY
AVKYME---QTGSFEYT--------RNILKGLHEDIV-QEIDRL----------------
-------------------------------------------------G----------
-----GNDL----LMKI-VELLA----QY----------KV-------------------
------------------------------------------------------------
------------------------------------------------------------
-------------------------------
>Phaeodactylum_tricornutum@XP_002181666.1
------------------------------------------------------------
------------------------------------------------------------
------------------------------------------------------------
-------------MSSQETKK---------------------------------------
------------------------------------------------------------
-----------VS------------------------------SDVA-----PLLP--HQ
S--------------------------DP-------------------------------
------------------------------------------------------------
------------------------------------------------------------
------------------------------------------------------------
------------------------------------------------------------
---------------------------SL-------------------------------
------LEAFRY-----------------------------------IN-----------
SVPGKDVRGKLID----------------------------------CF-QL--------
---------WLK----------V-------------------------------------
--ESTEILD--------------------SIKDIVGDLHNASLL----------------
-------------IDDI--EDNSKLRRGNPVAH-----------------S--------I
FGIPQ--VINCSNYVYFLALEKV--------------HALNSP--T---------AMQVF
VGEL--LNLHRGQGHDI-----------AWRDSIR--------------------C-PTE
------G-EYLT--------------------------------------MVQDKTGGL-
FRLAVGL----MQCFA-----------------------------TTHRDTDF---SNLV
NNLAMYFQIRDDFIN----LA-DEEYMKSKS-----------------------------
----------F-CEDLTEGKF-SFPIIHAI--RSDESDTR------------------IL
SILK-------------------QRPDDV--------------------------DVKRY
AQVLLK---DSGSLDYT--------REKCSALKRDVV-AEIGNL----------------
-------------------------------------------------G----------
--GN-PPLL---KVLDM-LDVQL----EKMSIDAPGERRSVEIDEA--------------
------------------------------------------------------------
------------------------------------------------------------
-------------------------------
>Schizochytrium_aggregatum@jgi_80815
------------------------------------------------------------
------------------------------------------------------------
------------------------------MVGGAEDRLGEGAAQAESAYDVPDSPPVSD
SEATDAQGDAGATSPNRSFGA---------------------------------------
------------------------------------------------------------
-----------AW----------------------------KHDHGASRRGHRHSDAAAE
P--------------------------ASGLFGLGHNA----------------------
------------------------------------------------------------
------------------------------------------------------------
------------------------------------------------------------
------------------------------------------------------------
---------------------RHEAAPEC-------------------------------
------LEPFRY-----------------------------------IS-----------
KTPGKNVRSMMID----------------------------------CF-QL--------
---------WLA----------V----P--------------------------------
--EE----------------------KITVIKQIVGLLHNASLL----------------
-------------IDDI--EDDSKLRRGQPVAH-----------------M--------V
YGIPQ--TLNCANYVYFLAMEKC--------------LALGSP--------D---ALQLF
THEL--LNLHRGQGREL-----------FWRDTSS---------------------CPTE
------E-EYIG--------------------------------------MVEDKTGGL-
FRLGVGL----LQCFA-----------------------------TRNASTDY---TRLV
NLLAVYFQMRDDLIN----LA-SSEYQVNKS-----------------------------
----------F-CEDITEGKY-SFPVIHGILASPQGDNRI-------------------A
AILK------------------QRTENRD--------------------------LKMSV
VKLLRE---ETHSFRYV--------KEVLDRIELDIE-REIRDL----------------
-------------------------------------------------G----------
-----GSSE----LTKL-MERLKLEVEAC----------EL-------------------
------------------------------------------------------------
------------------------------------------------------------
-------------------------------
>Emiliania_huxleyi@XP_005763137.1
------------------------------------------------------------
------------------------------------------------------------
------------------------------------------------------------
-----------------MATS---------------------------------------
------------------------------------------------------------
-----------YT------------------------------PHAR-------------
---------------------------DQ-------------------------------
------------------------------------------------------------
------------------------------------------------------------
------------------------------------------------------------
------------------------------------------------------------
---------------------------TL-------------------------------
------LEVYDY-----------------------------------IN-----------
QVPGKDVRGRLID----------------------------------AF-NA--------
---------WLR----------I----P--------------------------------
--AD----------------------TIGVIKAIITELHNASLL----------------
-------------VDDI--EDNSTLRRGIPVAH-----------------S--------I
YGVPT--TINSANYVYFLALERC--------------HQLGNP--------A---AMNIF
VHEL--LNLHRGQGQDI-----------LWRDNLR--------------------C-PTE
------E-EYRR--------------------------------------MVLDKTGGL-
FRLAVGL----MQAFS-----------------------------ASEVD--F---TPLV
NQLALYFQIRDDLIN----LS-SDDYMASKS-----------------------------
----------Y-AEDLTEGKF-SFPIIHCI--TSRPTRRRCQQKEVLLE----------V
ERLGGHEELVSLLEYLDRQVRTSEPAGGGAGGGAQPASPRRAAEAGGGGAAASAPNVEHR
VDSLLD---DWPAREWT--------FDSLRKRIGQAL-VDTGSS--TGGV----------
--------------------------------PFYLVAANAQRGRSGTADLALYVFDSDF
SADS-GKSC---LLEDVDRLPTL----TRGSVCEAGAAAEHDDRPVWRWLLAGPEGSGTL
IHQDPWGYTSWNALFVGDKRWILFPPSVPRETLHPPRTDLIGRAAACLGLHLPRGACEFM
DEVLPALRGQGLGEVDLVQRPGEVIAFPAGWWHAVVNLDATLAWTESFMRTRDLASITHA
LRRGGLGDFANVVQDEATATSVVQDLPLERK
>Phytophthora_parasitica@ETI46205.1
------------------------------------------------------------
----------------------------------------------MQMQQMRAGRAPQV
PVPPANAAPLKVSREMQQQLRQVRHSAFERHQENAQWTKELLEGSNRQNESVRTASDLVA
SQEELQKRIEDKEKSTDELEQ---------------------------------------
------------------------------------------------------------
-----------QLVQQEQAQQAAQRRFEEILAALKAAGDAAALKECE-----EKLEVERK
LLPN-----------------------KQRKMEIENES----------------------
------------------------------------------------------------
------------------------------------------------------------
------------------------------------------------------------
------------------------------------------------------------
---------------------------KL-------------------------------
------LEPYAY-----------------------------------IS-----------
ELPGKNVRGRMIS----------------------------------AF-QS--------
---------WLR----------A----P--------------------------------
--AD----------------------AVESIQSIVDELHNASLL----------------
-------------IDDI--EDDSEMRRGQPVAH-----------------H--------I
FGVPA--TINCANYVYFLSLQKC--------------QALGNP--------R---ALQVY
TDEM--LRLHQGQGLDI-----------FWRDHLQ--------------------C-PTV
------D-EYLE--------------------------------------M----TGGL-
FRLAVGL----MQAFS-----------------------------DCTMD--F---TPLV
NALAVYFQVRDDYVN----LL-DEAYMENKS-----------------------------
----------F-CEDLTEGKF-SFPLIVAI--RENPQDTR------------------LL
SILK-------------------QRTKSI--------------------------HLKQY
AVQYLR---ETGAVNLT--------LSKLNSTVEEIR-SEI-AL----------------
------------------------------------------------------------
--LG-GNPA----LEQI-VDGLH----AT----------IK-------------------
------------------------------------------------------------
------------------------------------------------------------
-------------------------------
>Aureococcus_anophagefferens@XP_009034905.1
------------------------------------------------------------
------------------------------------------------------------
------------------------------------------------------------
------------------------------------------------------------
------------------------------------------------------------
-------------------------------------------MAVN-----HDVD--EA
L-----------------------------------------------------------
------------------------------------------------------------
------------------------------------------------------------
------------------------------------------------------------
------------------------------------------------------------
------------------------------------------------------------
------LEPFNY-----------------------------------IS-----------
ENPGKNVRGSLID----------------------------------AF-NM--------
---------WLG----------I----P--------------------------------
--GD----------------------RVEAIKRIVSRLHNASLL----------------
-------------VDDI--EDGSQLRRGKPVAH-----------------A--------I
FGVPS--TLNTANYVYFIALEEC--------------HRLDNG--------E---ALAVF
VEEL--LNLHRGQGQDI-----------LWRD----------------------SCRCPT
------EAEYTT--------------------------------------MVLDKTGGL-
FRLAVGM----MAAFS-----------------------------DRRKG-EF---RKLV
DLLALYFQIRDDLVN----LR-SDDYMRSKS-----------------------------
----------Y-CEDLTEGKF-SFPILHAV--HAAPGDTR------------------LL
NILK------------------QRTENPD--------------------------VKKHA
VEHMA----SLGSFAYT--------RTALAKLKADIG-AEI-AL----------------
------------------------------------------------------------
--LG-GHAR----LAAL-MDKLDAQIADK----------QRAPSDELPPPPRGSPLDDGA
KCQFDTL-----------------------------------------------------
------------------------------------------------------------
-------------------------------
>Natronomonas_pharaonis@YP_331006.1
------------------------------------------------------------
------------------------------------------------------------
------------------------------------------------------------
---MQRVLESWRPAVDETIES---------------------------------------
------------------------------------------------------------
-----------VL------------------------------PRTV-----DDAYLTSF
F--------------------------GEATYAYDPSA----------------------
------------------------------------------------------------
------------------------------------------------------------
------------------------------------------------------------
------------------------------------------------------------
------------------------LQHAL-------------------------------
------SDPVWE-----------------------------------LL-----------
DRGGKRWRAVLFL----------------------------------LL-VE--------
---------ALD----------D----D--------------------------------
--PD----------------------AYLEYAAIPEILHNGTII----------------
-------------VDDV--EDGATHRRGDPALH-----------------H--------T
HGTDI--ALNAGNAMYFLPLKII---THNP-------ADLDAD--TR---LA---AYEML
MYEL--NRTHLGQGMDI-----------HWHNQQE-------------------ID-ITE
------D-QYLE--------------------------------------MCACKTGCL-
ARIVARL----AAIVT-N---------------------------NEAAESDL---AAYA
EEMAIAFQIADDVLDVEYALE--EGGDFGKG-----------------------------
----------V-GNDIREGKK-TLLTIHAA--RNASPEAA------ARL----------E
SILW------------------AAENTDE--------------------------EVAEA
IEILE----STGSVEYA--------RETAEELSTSAK-AHLDDL----GL----------
------------------------------------------------------------
--QP-DPEA---KLRGF-ADFVV----ER----------DV-------------------
------------------------------------------------------------
------------------------------------------------------------
-------------------------------
>Candidatus_Korarchaeum_cryptofilum@YP_001737508.1
------------------------------------------------------------
------------------------------------------------------------
------------------------------------------------------------
-MEIERELKEAREWLDALMEK---------------------------------------
------------------------------------------------------------
-----------YF------------------------------PRRINEEYLEWLM--GK
K--------------------------SRGYDAITVEK----------------------
------------------------------------------------------------
------------------------------------------------------------
------------------------------------------------------------
------------------------------------------------------------
---------------------------AI-------------------------------
------FEPMWD-----------------------------------LL-----------
SRGGKRWRPWLFL----------------------------------VL-SR--------
---------NLG----------V----D--------------------------------
--LE----------------------RYKELALIIELLHNGSLI----------------
-------------ADDI--EDGAEVRRGDKAIH-----------------I--------K
YGLDI--AVNLSSAMYFLPLRIL--------------MEMNVDELKY---RR---LVNAY
LEDM--IRIHIGQATDI-----------GWHRGLR--------------DPETVGV----
------E-HYLE--------------------------------------MCANKTGVL-
PRMAARF----AAIAADL---------------------------SEEEERRI---GKFA
ESIGVAFQIQDDILN----LR--SAENLGKE-----------------------------
----------F-GEDIREGKI-TLMVIVTL--SRAGEEER------RRL----------K
EILS------------------MHTSDRE--------------------------LIKEA
ISIME----RQGAIDYA--------RDVARKIVMDSW-EDIRDL-----L----------
-------------------------------------------------P----------
--EN-IYKD---KIREL-ANFLI----ER----------SF-------------------
------------------------------------------------------------
------------------------------------------------------------
-------------------------------
>Candidatus_Caldiarchaeum_subterraneum@WP_020863672.1
------------------------------------------------------------
------------------------------------------------------------
------------------------------------------------------------
-----------MMSLEDEVLS---------------------------------------
------------------------------------------------------------
-----------IL------------------------------SEYV-----EPVE--KA
V--------------------------EKLTPRMFDTG----------------------
------------------------------------------------------------
------------------------------------------------------------
------------------------------------------------------------
------------------------------------------------------------
-------FLVKEFGEPVYRYSPESFTEGL-------------------------------
------AKPFWE-----------------------------------LF-----------
RRGGKRWRPALTV----------------------------------IV-YE--------
---------ALG----------G----G--------------------------------
--DP----------------------GIYILAAVPEIIHNATLI----------------
-------------VDDV--EDGSLMRRGEPCIH-----------------R--------I
YGIDI--AINAGNAYYYIPAYLA---A----------KKLPKNMATL--------FLEKY
VETM--TRLSLGQTMDI-----------VWHRGLV-------------------TD-ITE
------E-HYLQ--------------------------------------MAAFKTGAL-
SRFAVEL----AAIYA-G---------------------------RGDLLEEL---GRFG
EAVGTAFQIQDDYLN----IF-GDEARYGKE-----------------------------
----------I-GGDITEGKY-TLMTVYAL--THLSSEKA------KRL----------R
QILH------------------SHTSDKQ--------------------------ELKEA
INLIR----ESGADKYA--------REVMRRSVHMAW-SRVEPL-----L----------
-------------------------------------------------A----------
--DT-PAKT---KLKKL-ATFLV----ER----------TL-------------------
------------------------------------------------------------
------------------------------------------------------------
-------------------------------
>Oxytricha_trifallax@EJY78820.1
------------------------------------------------------------
------------------------------------------------------------
---------------------------------------------------MNIYTRSFT
QKASILQRAFSSAEQSKHFPE---------------------------------------
------------------------------------------------------------
-----------FL------------------------------GVYQ-----KLFEKSKI
L--------------------------EQI---LPRQI----------------------
------------------------------------------------------------
------------------------------------------------------------
------------------------------------------------------------
--------------------------------------------------------KDVE
QLVQVFPGSVSAKSVKTKNVDIQSINEGL-------------------------------
------LDPAYD-----------------------------------LL-----------
NRGGKRWRPSLGL----------------------------------MI-AE--------
---------AYG----------RKIENF--------------------------------
--EENKDVY--------------------YIQGLTELIHNGSLM----------------
-------------IDDL--EDNSLQRRGEPCTH-----------------I--------K
YGPDY--AVNAGNFMYYAPLLHI---NKFVN------KNLRAK------------FYDVY
VKEL--VNLHIGQNWDI-----------HWHHG---------------------KVQPNL
------Q-NYLD--------------------------------------MVVNKTSVL-
PRINLQM---LSLVLKLK---------------------------RGDTL-AL---EKYL
NGLGTAFQIQDDIIA----LK-SEEYIKTRG-----------------------------
----------L-GEDIREGKR-SLMVIRTLSKNKKRNEKL-------------------T
EILN------------------KRDNTEE--------------------------ELAWA
TKLLK----ENGSIEYA--------DKIAKGIMEKSW-KLVQVK-----I----------
-------------------------------------------------P----------
--EG-PAKA---NLEKL-SKFII----ER----------QI-------------------
------------------------------------------------------------
------------------------------------------------------------
-------------------------------
>Paramecium_tetraurelia@XP_001441749.1
------------------------------------------------------------
------------------------------------------------------------
------------------------------------------------------------
--MAQLKRDVKKFENSKSFDK---------------------------------------
------------------------------------------------------------
-----------IL------------------------------PKKF-----ELSD--PQ
F--------------------------SQSDDVKTLSQ----------------------
------------------------------------------------------------
------------------------------------------------------------
------------------------------------------------------------
------------------------------------------------------------
---------------------------SI-------------------------------
------SDPIYD-----------------------------------LI-----------
DRGGKRWRPAFCF----------------------------------LI-AD--------
---------LFK----------R----A--------------------------------
--HE----------------------ELYEVAALVELIHNATLV----------------
-------------VDDI--EDDSSVRRNDKCVH-----------------I--------K
YGLDV--AVNAANYLYFAPLHYF---LNS--------ANYSND--QK---MK---MLEVS
LSNM--KIVHFGQAWDI-----------FWHKQVC-------------------DIIPTE
------E-QYLK--------------------------------------MASYKTGAL-
ARMAAQL----SCIVLEK---------------------------DEKIGKAL---AEFA
VQIGIAFQIQDDILN----LNGGDKYKQTKG-----------------------------
----------YLGEDIHEGKF-SLIVIHSL--KQQKGRLL------EIL-----------
---------------------KSRTQDQE--------------------------TINEA
ISIIK----QTGSLEYA--------HKRSLEIIEDAW-KEIENL----------------
------------------------------------------------------------
--EF-QCPEAKSRLKDF-AKYLI----ER----------DS-------------------
------------------------------------------------------------
------------------------------------------------------------
-------------------------------
>Tetrahymena_thermophila@XP_001015938.2
------------------------------------------------------------
---------------------------------------------------------MSD
DQYVVVKLPKTLVSLGAIGLSLASIYLSYNSVKQSLKKISKQTKKTEQKKEEETETIKSE
DFLKIFTDYGKKFNQCGALEA---------------------------------------
------------------------------------------------------------
-----------VI------------------------------PRKF-----ETEADLAI
L--------------------------SDNLLYTKNQN----------------------
------------------------------------------------------------
------------------------------------------------------------
------------------------------------------------------------
------------------------------------------------------------
--------------------DLVSLTKAI-------------------------------
------SEPVWD-----------------------------------LL-----------
DRGGKRWRPILCI----------------------------------IL-AE--------
---------AFN------------------------------------------------
--LGQEDVK--------------------EIASLCEIVHNGTLV----------------
-------------VDDI--EDNSTVRRDKKCVH-----------------L--------I
YGVDI--SINAGNMMYFAPLHIL---LKSN-------KYTDQQ---K---LR---FAKIY
AEEM--TQLHLGQGWDI-----------LWHNTDK----------------LEGRI-PTE
------Q-QYLQ--------------------------------------MTAHKTGVL-
ARLSSRL---ICAAVN-T---------------------------SVEDEMTI---SRFS
ERIGVAFQIQDDILN----LE-GEEYKKTKG-----------------------------
----------QSGEDIHEGKM-SLIVLHSL--QNSQPEDK------DRL----------F
KILS------------------SHTDNQD--------------------------EIDEA
IALVK----KTDSISYS--------RKVAQELVQTAW-NDIENL-----L----------
-------------------------------------------------P----------
--AS-RSKQ---LLKLL-AEYNI----GR----------KI-------------------
------------------------------------------------------------
------------------------------------------------------------
-------------------------------
>Ichthyophthirius_multifiliis@XP_004031247.1
------------------------------------------------------------
------------------------------------------------------------
------------------------------------------------------------
------------------MIQ---------------------------------------
------------------------------------------------------------
-----------FH------------------------------QQKQ-----KILI----
-------------------------------FLEKKKK----------------------
------------------------------------------------------------
------------------------------------------------------------
------------------------------------------------------------
------------------------------------------------------------
---------------------------SL-------------------------------
------SEPIWD-----------------------------------LL-----------
ERGGKRWRPILCI----------------------------------LI-AE--------
---------AFG----------K----Q--------------------------------
--LD----------------------DIKEICSLCEIVHNGSLI----------------
-------------VDDI--EDNSLVRRNKECIH-----------------L--------I
YGVDI--SLNAGNFMYFAPFQKL---LTS--------LRYTDK--QK---LE---FAKIY
AEEM--TLLHVGQGWDI-----------LWHNMNK------------------LQGRFPD
------NNQYLQ--------------------------------------MTSHKTGCL-
ARLSSRL---VCAYLGLN---------------------------HDQSK-AL---STFA
EKIGVAFQIQDDILN----LE-GKEYLKTKG-----------------------------
----------QLGEDIHEGKM-SLIVIHCL--AQSSQENK------KRL----------I
EILR------------------MHTNDQD--------------------------LINEA
IQIVK----STDSINYS--------RQVGAQLVKTAW-EEVENI-----I----------
-------------------------------------------------P----------
--EG-KPKQ----LLKLLAEHNI----ER----------QV-------------------
------------------------------------------------------------
------------------------------------------------------------
-------------------------------
>Acidimicrobium_ferrooxidans@YP_003109111.1
------------------------------------------------------------
------------------------------------------------------------
------------------------------------------------------------
MDDESSAVVEPCVAEPEVLGA---------------------------------------
------------------------------------------------------------
-----------PT------------------------------RLVE-----ARLG--HL
L--------------------------DAEAARWRAID----------------------
------------------------------------------------------------
------------------------------------------------------------
------------------------------------------------------------
------------------------------------------------------------
--------------------------ERF-------------------------------
------AEPFDE-----------------------------------LS--------RLT
RAGGKRLRPALAF----------------------------------WA-AR--------
---------GLG--------VDG----D--------------------------------
--DE----------------------LLGDLLVAIELLHTFALV----------------
-------------HDDI--MDRSELRRGAVTVHARARDEHRSLKLRGEA-E--------T
YGDAI--GILVGDLALTLADGAL--------------EAAPLP------------VRATF
TQLK--LEVNLGQYLDV-----------VASA----------------------QLFDTP
------E-HAEH--------------------------------------IALFKSAKYT
VERPLHL----GALLADP---------------------------ADGVLAAL---SRFA
LPLGLAFQLRDDVLG----VF-GDGARTRKP-----------------------------
----------V-GDDLREGKW-TLLVAETR--ERLDVADL------VRF----------D
EALG----------------------DAN--------------------------LEGRA
LDDVLGLVRRSGALDRV--------EQRIDELADQAM-DALGDL----PL----------
-------------------------------------------------S----------
--AE-ARCA----LGDL-ATFIV----AR----------QH-------------------
------------------------------------------------------------
------------------------------------------------------------
-------------------------------
>Nocardia_farcinica@YP_120613.1
------------------------------------------------------------
------------------------------------------------------------
------------------------------------------------------------
-MAGETMIDRPVHTEAPPVPE---------------------------------------
------------------------------------------------------------
-----------HP------------------------------AAWC-----TRMR--DD
T--------------------------AR--V-LDDFV----------------------
------------------------------------------------------------
------------------------------------------------------------
------------------------------------------------------------
--------------------------------------------------------RA--
--------------RRREHLGAPE-TAVL-------------------------------
------GQVIGD-----------------------------------FV-----------
-AGGKYLRSALHL----------------------------------AG-W---------
---------STV----------APV--G--------------------------------
--AA---------------A------I--RAAASAELLHCFALM----------------
-------------QDDV--MDESARRRGRPAAHVRFAQWHARQGFSGSS-D--------R
FGESA--ATLAADLCLVWAEQLL---RE---------SGVDAA--AL---AR---ALPRY
DAMR--SELAVGQFRDL-----------VNDARRR-----------P-----------AL
------A-DVLA--------------------------------------VARAKSGHYT
VRRPLEL----GAELA-G-----A----P----------------PAVLA-AL---GRYG
VAIGEAFQVRDDLLG----VF-GDPGATGKP-----------------------------
----------V-GADLRNGKA-TTVVVLAR--EYADGVTR------REL----------A
RLAA-----------------LPE-LGAE--------------------------EIARY
VRVI-A---ETGAPRRL--------ELLIAHRLREGL-AAI-AG----------------
---------------------------------------L---------E----------
--PG-ARAV----LTHL-AHACT----DR----------SR-------------------
------------------------------------------------------------
------------------------------------------------------------
-------------------------------
>Frankia_alni@YP_712389.1
------------------------------------------------------------
------------------------------------------------------------
------------------------------------------------------------
-----------MTDVRPRVSA---------------------------------------
------------------------------------------------------------
-----------VL------------------------------RRFA-----DARG--AA
L--------------------------RD----IDADL----------------------
------------------------------------------------------------
------------------------------------------------------------
------------------------------------------------------------
------------------------------------------------------------
--------------------------DPF-------------------------------
------VRVAED-----------------------------------VL-----------
LSGGKQVRPAFCY----------------------------------WG-WR--------
---------GAG----------G-------------------------------------
--PDCDEIV--------------------TAAAALEVLHACALV----------------
-------------HDDV--MDGSQLRRGAPSAQRRLTLVHR---------RARLGGDPDT
FGRSA--AILLGDLFLTWADDLL---MA---------SGLTPG--AL---AR---AWPTY
ARMR--GELVAGQYLDL-----------ASQVGPGASQG----------GAGGGQV-DPA
--------RVAR--------------------------------------IARYKTAGYT
VVRPLQL----GALLA-G---------SR----------------PGLLE-TY---AAFG
HPLGEAFQLRDDVLG----VF-GDPAVTGKP-----------------------------
----------A-GEDLRDGRP-NGLLALAL--RQARPAAA------ARL----------R
DLVG-------------------RPARPG--------------------------AVEQA
RELIA----ASGAPAAA--------EERIAARTAQAL-AVLARS----DL----------
-------------------------------------------------D----------
--DT-TRGA----LMEL-ATAAT----AR----------AQ-------------------
------------------------------------------------------------
------------------------------------------------------------
-------------------------------
>Actinoplanes_friuliensis@YP_008731520.1
------------------------------------------------------------
------------------------------------------------------------
------------------------------------------------------------
MTVANDILEGNPRFGIPRQTV---------------------------------------
------------------------------------------------------------
-----------SP------------------------------GDLV-----RAVE--GT
L--------------------------AE--F-LSGQT----------------------
------------------------------------------------------------
------------------------------------------------------------
------------------------------------------------------------
--------------------------------------------------------TA--
--------------LDDVD---PA-LGRF-------------------------------
------ARTTRD-----------------------------------LV-----------
LAGGKRLRPTFAY----------------------------------WG-WR--------
---------GVV----------GPHEPV--------------------------------
--EP---------------V------L--PALSALELMHTFALV----------------
-------------HDDV--MDDSATRRGGPTAHRIFAAQHSNAGRLGDP-D--------H
FGTTS--AILVGDLCLVWADQLL---AR---------SALSTT--TH---FA---VRSCY
DRMR--IEAVAGQYLDV-----------LGETEPS-----------AW----------SV
------E-RALL--------------------------------------VARHKTASYT
VQRPLQF----GLALA-G-----TVDIDV----------------AAVDE-AY---NTYG
IAVGEAFQLCDDLLG----VF-GDPVVTGKP-----------------------------
----------A-GDDLRTGKP-TALLMLAR--QLATPAQR------AELDPDPAGAVNPA
DGSG-----------------GS--ISSA--------------------------DLARR
TEVI-V---ETGAVAQV--------EALIRRRVAEGI-EAL-AG-----A----------
--------------------------------P------I---------H----------
--DD-ARAA----LTEL-AVTST----DR----------PA-------------------
------------------------------------------------------------
------------------------------------------------------------
-------------------------------
>archaeon_Loki@KKK43939.1
------------------------------------------------------------
------------------------------------------------------------
------------------------------------------------------------
----------------MNFND---------------------------------------
------------------------------------------------------------
-----------YV------------------------------NEYK-----SKIN--SV
I--------------------------KS--I-FDEKL----------------------
------------------------------------------------------------
------------------------------------------------------------
------------------------------------------------------------
--------------------------------------------------------N---
-------------------SVNDPFLKTY-------------------------------
------FSEMND-----------------------------------YF-----------
LAGGKRIRPLLCI----------------------------------ATFNA--------
---------FIN----------K----N--------------------------------
--DK----N----------I------I--PPSVGTEFLHNASLI----------------
-------------HDDI--IDRDDFRRGKPAFHFRFRNYHEKHDLKKIEAT--------E
FGNSV--GIIGGDTAFFLGLEAY---FS---------SDFDND--LN---LN---AVKIY
EQAF--IEVANGVLIEL-----------DMVN--R--------------K----NI--SI
------T-DYIE--------------------------------------MVSLKTGAL-
IEKSILI----GANYA-K----------V----------------SEKHKELL---SVYG
INLGIIFQIIDDILG----TF-GDEKITGKP-----------------------------
----------S-DGDIREAKK-TCLLIDAL--NKLGENDK------NHL----------E
QLIE-----------------NPN-MTNN--------------------------EVQEV
KNLF-I---KADVINSC--------KNLASSYFQEAL-DAI-NK-----L----------
--------------------------------KTVI-------------N----------
--KS-EAEF----YENL-LNFVL----NR----------NF-------------------
------------------------------------------------------------
------------------------------------------------------------
-------------------------------
>Thermotoga_maritima@pdb_2FTZ
------------------------------------------------------------
------------------------------------------------------------
------------------------------------------------------------
-------------MGSDKIHH---------------------------------------
------------------------------------------------------------
-----------HH------------------------------HHMKX----EXVE--ER
I--------------------------RE--ILRPGWD----------------------
------------------------------------------------------------
------------------------------------------------------------
------------------------------------------------------------
------------------------------------------------------------
---------------------------LLT------------------------------
------EEAMLY-----------------------------------SA-----------
TVGGXRIRPLLVL----------------------------------TL-GE--------
---------DLG----------V----E--------------------------------
--EE----------------------XLLDVAVAVELFHTASLI----------------
-------------HDDLPPIDNADFRRGXPSCH-----------------R--------T
YGEDI--ALLAGDGLFFLAFSQI--------------SXIGNS--------X---IFEEF
SETA--YXLLLGEAMDV-----------EFERRXM-------------------EV--SQ
------E-MVER--------------------------------------MYAFXTGAL-
FAFCFSA----PFILX-G---------------------------XDHTXMXL-----LG
EXFGVAFQIYDDLXD----IL-GSFEKVGKD-----------------------------
----------L-GKDTEXVTLVXXVGIQXA------------------------------
------------------------------------------------------------
-------------------------REMADXYYEEVL-XGIESE----------------
------------------------------------------------------------
--GL-FRTL--FLLXEL-XQMVE----ER-------------------------------
------------------------------------------------------------
------------------------------------------------------------
-------------------------------
>Mesotoga_prima@YP_006345241.1
------------------------------------------------------------
------------------------------------------------------------
------------------------------------------------------------
----------------MKLAE---------------------------------------
------------------------------------------------------------
-----------FS------------------------------PFFN-----CKLK--NF
L--------------------------DE----LHISK----------------------
------------------------------------------------------------
------------------------------------------------------------
------------------------------------------------------------
------------------------------------------------------------
---------------------------PF-------------------------------
------KDVVSY-----------------------------------TP-----------
LAGGKRLRAYLIWE---------------------------------LSRYT--------
---------GFG------------------------------------------------
--EE----------------------NALKAGIAVELFHSGSLI----------------
-------------HDDLPAIDNDTIRRGLPSSH-----------------I--------K
FGESK--AILAGDFLMLFPGRVF--------------SSLDLETRYI---HP---ILELW
QETS--LKVVEGEFDDV-----------FPEDESR-------------------------
------E-QMER--------------------------------------IHAAKTGAL-
FGFCFAA----PFIRE-K---------------------------REKID-EM---YKLG
VRFGKLYQMMDDIKD----VI-STESELGKT-----------------------------
----------P-GKDGKQNKL-TILSFESL--EEA-------------------------
------------------------------------------------------------
-------------------------QIEVKESFHSIL-GEIDSF----------------
------------------------------------------------------------
--TD-LKKE----MRDI-YYLIA----RR-------------------------------
------------------------------------------------------------
------------------------------------------------------------
-------------------------------
>Kosmotoga_olearia@YP_002941137.1
------------------------------------------------------------
------------------------------------------------------------
------------------------------------------------------------
-----------MKTKTLKIND---------------------------------------
------------------------------------------------------------
-----------FR------------------------------KEFD-----KFLR--DH
L--------------------------ER----LMVCS----------------------
------------------------------------------------------------
------------------------------------------------------------
------------------------------------------------------------
------------------------------------------------------------
---------------------------SF-------------------------------
------SSIINY-----------------------------------TP-----------
LTGGKRLRPYLIA----------------------------------LF-SQ--------
---------AIG----------L----P--------------------------------
--SE----------------------LYMKLGVAVELFHSGSLI----------------
-------------HDDLPAIDNDDFRRGKPSLH-----------------K--------A
FDEAS--AILAGDFLMLYPVKVL------------QELTINEHLKFL--------LINEW
IRTA--LSIIEGEYLDV-----------TYEPSSN-----------------------TK
--------DVNR--------------------------------------IHRLKTAEL-
FGFCFSS----PFICADR---------------------------MEEAK-KM---KETG
LRFGHIFQVLDDIKD----KL-QPIEILGKT-----------------------------
----------P-GKDEKLNRP-SILRFMSP--EEALNTS---------------------
------------------------------------------------------------
-------------------------EKDFKTLLENIEYPEVCEG----------------
------------------------------------------------------------
-------------LKKL-WKLIV----KA-------------------------------
------------------------------------------------------------
------------------------------------------------------------
-------------------------------
>Marinitoga_piezophila@YP_005097551.1
------------------------------------------------------------
------------------------------------------------------------
------------------------------------------------------------
--------------------M---------------------------------------
------------------------------------------------------------
-----------EI------------------------------KEFK-----EIFE--KK
A--------------------------EE--I-F-SEL----------------------
------------------------------------------------------------
------------------------------------------------------------
------------------------------------------------------------
--------------------------------------------------------N---
------------------------LLEEI-------------------------------
------EKPFKY-----------------------------------SF-----------
FAGGKRLRPWIIY----------------------------------NI-GR--------
---------YYN----------I----E--------------------------------
--EE----K----------L------L--RIGFAVEILHTASLI----------------
-------------HDDLPAIDNSNYRRGKLTNH-----------------K--------Q
FSEWQ--AILTGDAGFVIPFKVF---SNN--------FSIDES--YK--------LTGFF
SEIM--LDLIQGEALDV-----------AFERGMI-------------------LP--SQ
------K-SVEE--------------------------------------MYRKKTSAL-
FEFSFGV---IPYLKD-L----------K----------------EEY-Q-LM---KKAG
KNFGLAFQIYDDLKD----KY-GKFEEVGKD-----------------------------
----------L-NNDE--NKI-TLIALYSD--EK--------------------------
------------------------------------------------------------
----------------A--------KNYAEFLFKEAN-DIL-LK-----L----------
--------------------------------G----------------L----------
--KD-FSNE----ILKI-KQLIE----RK-------------------------------
------------------------------------------------------------
------------------------------------------------------------
-------------------------------
>Petrotoga_mobilis@YP_001567257.1
------------------------------------------------------------
------------------------------------------------------------
------------------------------------------------------------
-----------------MEFL---------------------------------------
------------------------------------------------------------
-----------KL------------------------------LEFK-----DFFD--KK
I--------------------------KN--F-F-ENL----------------------
------------------------------------------------------------
------------------------------------------------------------
------------------------------------------------------------
--------------------------------------------------------D---
------------------------LEDYL-------------------------------
------KEPLFY-----------------------------------YI-----------
ENGGKRLRPWIIY----------------------------------NF-GQ--------
---------IIS----------I----N--------------------------------
--KK----N----------L------I--DIAIAVEILHSSSLI----------------
-------------HDDLPALDNAKLRRGALTTH-----------------L--------K
FGEYK--AILAGDYGFTLPLQIV---AGL--------DNIKEG--NK---LL---LVDYF
IKTI--LKLFQGEMEDL-----------IFEKEDK-------------------NV--GE
------K-EILE--------------------------------------MYSKKTGAV-
FGFCFAS----PFLMA-G----------E----------------AELAK-EM---NKIG
TDFGVSFQIFDDLKD----IF-TKEEDIGKE-----------------------------
----------T-NKDV--NKK-TLLNFYNF--QE--------------------------
------------------------------------------------------------
----------------T--------QIIADNIYINVL-QKL-ED-----L----------
--------------------------------N----------------L----------
--KE-LSQL----LKEV-RKIIE----TR-------------------------------
------------------------------------------------------------
------------------------------------------------------------
-------------------------------
>Deinococcus_radiodurans@NP_295118.1
------------------------------------------------------------
------------------------------------------------------------
------------------------------------------------------------
-------------MRPELLAR---------------------------------------
------------------------------------------------------------
-----------VL---------------------------------------SLLP----
---------------------------ET--SATPELA----------------------
------------------------------------------------------------
------------------------------------------------------------
------------------------------------------------------------
------------------------------------------------------------
---------------------------RF-------------------------------
------YALLRD-----------------------------------YP-----------
QRGGKGIRSELLL----------------------------------AS-AR--------
---------AHG----LSESDTG-------------------------------------
--WE----------------------SALWLAAALELFQNWVLV----------------
-------------HDDI--EDDSEERRGRPALH-----------------H--------L
CGMPV--ALNVGDALHAYMWAAV--------------GKANVP--------G---AFEEF
LQMV--YRTAEGQHLDL-----------AWVEGRE------------------WGL-RPA
--------DYLQ--------------------------------------MVGLKTAHYT
VIVPLRL----GALAA-G---------------------------MAPQD-AF---TPAG
LALGTAFQIRDDVLN----LA-GDPVKYGKE-----------------------------
----------I-GGDLLEGKR-TLIVLDWL--TTAPDDRK------AIF----------L
DQMR----------------RHRADKDPA--------------------------VIDEI
HRWLL----ESGSVEAA--------QDYAQAQAAEGL-DLLEKA--LADA----------
-------------------------------------------------P----------
--DA-QAAA---ALLAS-VRELA----TR----------EK-------------------
------------------------------------------------------------
------------------------------------------------------------
-------------------------------
>Truepera_radiovictrix@YP_003704782.1
------------------------------------------------------------
------------------------------------------------------------
------------------------------------------------------------
---------------MLELSE---------------------------------------
------------------------------------------------------------
-----------LQ------------------------------RALD-----EAIF--RE
L--------------------------PQ--T-HPHPD----------------------
------------------------------------------------------------
------------------------------------------------------------
------------------------------------------------------------
--------------------------------------------------------V---
--------------------------SAF-------------------------------
------YALLRD-----------------------------------YP-----------
ARGGKRLRGTLLL----------------------------------LS-TA--------
---------AHG----------A----P--------------------------------
--WE----R----------G------L--NVAAALELFQNWVLI----------------
-------------HDDI--EDDSEDRRGRPALH-----------------R--------T
AGVPV--ALNVGDALHIYMWRTL---LRELRG-----DARAAP--ET--LPR---LLEAF
EWMI--SRTAEGQHLDL-----------TWVAEGR--------------F----EI--SE
------A-AYLE--------------------------------------MVTLKTAYYT
VVGPLEL----GALCA-G---------------------------AEPDP-RL---RRAG
EDLGVAFQIRDDVLN----LM-AD-VAYGKE-----------------------------
----------F-AGDLFEAKR-TLVLAHFF--AHAPPAEA------DAA----------R
RALA---------------RPRSA-KGAE--------------------------MLAVL
-EQL-K---RCGSLAYA--------QGVAEARAARG----L-AL-----L----------
--------------------------------REALAALP---------G----------
--QE-AAAH----ILEL-LSQAA----SR----------RT-------------------
------------------------------------------------------------
------------------------------------------------------------
-------------------------------
>Oceanithermus_profundus@YP_004058858.1
------------------------------------------------------------
------------------------------------------------------------
------------------------------------------------------------
------------------MTP---------------------------------------
------------------------------------------------------------
-----------LA------------------------------RQIQ-----RTLL--AA
LP------------------------DPE--A-APRPE----------------------
------------------------------------------------------------
------------------------------------------------------------
------------------------------------------------------------
--------------------------------------------------------L---
--------------------------AAY-------------------------------
------ARLLRD-----------------------------------YP-----------
ERGGKMLRGRLVV----------------------------------LT-AR--------
---------AYG----------D----D--------------------------------
--TA---------------A------L--GVAAALELFQNWVLV----------------
-------------HDDI--EDDSDERRGRPALH-----------------R--------L
VPMPL--ALNAGDALHAAMWRLL---AEA-----------GAR--R-----K---VLLEF
AELV--ETTASGQHLDL-----------SWTLEGR--------------F----DL--TP
------D-DYLE--------------------------------------MVRRKAAYYT
AVAPLRL----GALVA-G---------------------------RMPDP-AF---ARAG
LELGVAFQIVDDVLN----LE-GDPAAYGKE-----------------------------
----------A-AGDLWEGKR-TLILLDWL--ASAAPEER------ARA----------E
ALLR---------------RPRAE-KDPA--------------------------EVAWL
HERL-L---ASGAVARA--------RERARRMAEPA----L-AE-----L----------
--------------------------------ERAFAPLP---------G----------
--RE-AARE----ALDL-LAALV----WR----------ER-------------------
------------------------------------------------------------
------------------------------------------------------------
-------------------------------
>Marinithermus_hydrothermalis@YP_004366928.1
------------------------------------------------------------
------------------------------------------------------------
------------------------------------------------------------
------------------------------------------------------------
------------------------------------------------------------
-----------MR------------------------------EAIR-----RYLL--ER
LP------------------------DPK--A-APRPE----------------------
------------------------------------------------------------
------------------------------------------------------------
------------------------------------------------------------
--------------------------------------------------------L---
--------------------------AQY-------------------------------
------AQLLRD-----------------------------------YP-----------
ERGGKLLRGQLLL----------------------------------AT-AQ--------
---------AHG----------A----P--------------------------------
--PE----R----------A------L--PAAAALELFQNWVLI----------------
-------------HDDI--EDASEMRRGRPTLH-----------------R--------L
YSVPL--ALNAGDALHAVMWRVL---LEA-----------AYP--T-----P---VLQEF
ARLV--ETTARGQHLDL-----------AWIEAER--------------F----DL--SP
------E-DYLE--------------------------------------MVRQKAAYYT
AVAPLKL----GALVA-G---------------------------HTPHP-AF---EPAG
LQLGVAFQIIDDVLN----LE-GNPDKYGKE-----------------------------
----------I-AGDLREGKR-TLILLRFL--AAAPPAER------ARA----------E
ALLK---------------TPPAE-KDPA--------------------------ELAWL
HARL-R---HTGAVAYA--------REVAHRLAREG----L-EA-----L----------
--------------------------------TPVLTALP---------D----------
--PE-AGRT----VLEL-LEALV----ER----------EA-------------------
------------------------------------------------------------
------------------------------------------------------------
-------------------------------
>Acaryochloris_sp.@WP_010479213.1
------------------------------------------------------------
------------------------------------------------------------
---------------------------------------------------MSLATLTPP
D--------------LETLQV---------------------------------------
------------------------------------------------------------
-----------HL------------------------------GHYR-----EVTL--AA
LL--------------------------A--V-IPTGE----------------------
------------------------------------------------------------
------------------------------------------------------------
------------------------------------------------------------
--------------------------------------------------------P---
--------------------------QRY-------------------------------
-----LYEPIKR-----------------------------------HL-----------
SHMGKGLRPALCM----------------------------------AT-CQ--------
---------AFG----------G----T--------------------------------
--EE----Q----------S------L--KSAVALEMIHNAFLV----------------
-------------HDDV--EDNSECRHRMPTLQ-----------------A--------E
QGVPI--AVNIGDAMNALSLRLV---RENVPI-----LGHQLT--Q-----R---IYEEF
EHLM--LKSLEGQASEL-----------GWVRDNR--------------C----DI--TE
------A-DYLQ--------------------------------------MILNKTCWYS
FMHPCRI----GGLIA-S-----K---DT----------------LD-LD-RF---NKFG
YFMGAAFQIQDDVLN----LV-GDSHRYGKE-----------------------------
----------I-GGDIWEGKR-TLMLVHLF--KQGTPSER------DVL----------E
TFMA---------------KPRGE-RSEE--------------------------EVSWV
IQRM-Q---DYGSIDYA--------IAVAHQFAEAA----L-EE-----F----------
--------------------------------SVAYRDTP---------D----------
--SA-EKAF----IPKL-IHYMI----SR----------NL-------------------
------------------------------------------------------------
------------------------------------------------------------
-------------------------------
>Arthrospira_platensis@EKD09392.1
------------------------------------------------------------
---------------------------------------------MTRYRISWKNLLPRC
GIRNASGTLNWGENGCGNGKSVVPFLRTEETDSAGELQSCVPQTIAVSEANGDVASATLP
ERTPSSNQPISMASTPQTATI---------------------------------------
------------------------------------------------------------
-----------AV------------------------------SDVA-----SATL--PE
RIPDGKNNRGSILPEDANLEADLNTVSEA--T-LPTPY----------------------
------------------------------------------------------------
------------------------------------------------------------
------------------------------------------------------------
--------------------------------------------------------P---
--------------------------AQFDQTIINQALEDSRIAIGAKIQEFIGRRREVI
GSYEPLYDLLLD-----------------------------------YP-----------
FRGGKMLRPTMCI----------------------------------SA-AR--------
---------AVG----------G----M--------------------------------
--GQ----V----------A------L--STAAALELYHNAFLI----------------
-------------HDDI--EDGSESRRGKGTLH-----------------H--------N
IGIPR--AINVGDATNVLAVGLL---LENLSA-----IGVTKT--L-----N---VLHEI
EFMA--RQSVEGQAMEL-----------DWVAENT--------------D----NL--SD
------R-DYFK--------------------------------------MCVKKTCWYS
FMTPCRI----GLIVG-NSSANPQ---DL----------------VEPLA-GV---TRFG
MILGIAFQIQDDLLN----LV-GDMKAYGKE-----------------------------
----------I-GGDIYEGKR-TLMLNHAI--AHSSPVES------RRM----------L
EILA---------------TPRPE-KTPE--------------------------QVEFV
MEQM-R---QYGSIEHG--------WAVARSLAQKAA-DIL-DS-----L----------
--------------------------------DFMEPETPIRPGEKWQTP----------
--VH-DRRF----LKEL-INYVI----YR----------NL-------------------
------------------------------------------------------------
------------------------------------------------------------
-------------------------------
>Opitutus_terrae@YP_001817460.1
------------------------------------------------------------
------------------------------------------------------------
------------------------------------------------------------
-----------------MRLV---------------------------------------
------------------------------------------------------------
-----------AL------------------------------PALR-----ARLL--DA
L--------------------------DR--H-LPTHA----------------------
------------------------------------------------------------
------------------------------------------------------------
------------------------------------------------------------
--------------------------------------------------------H---
------------------------AEPSL-------------------------------
------RAALRQ-----------------------------------LA-----------
SHPGKLVRAQLVL----------------------------------IG-AE--------
---------QHG----------W----S--------------------------------
--AA----A----------A------E--QLACAIEFFHVASLV----------------
-------------LDDLPCMDNAETRRGQPCVH-----------------R--------R
HGDAT--AILAALALINRAYALA---GE---------AFLRAP--RT---VR-RAAVTCL
[truncated: 1,371,631 more chars]
